# Supplementary material for: Transcriptome and Metabolome Analysis of Upland Cotton (Gossypium hirsutum) Seed Pretreatment with MgSO4 in Response to Salinity Stress
Source: Life (Basel). 2022 Jun 20;12(6):921. doi: 10.3390/life12060921 (PMC9227556; doi:10.3390/life12060921)
Supplement: Supplementary file 1 [file life-12-00921-s001.zip]

Archive with 6 entries (6 files):
- Figure S1.tif
- Figure S2.tif
- Figure S3.tif
- Figure S4.png
- Figure S5.tiff
- Supplementary Files-R2.xlsx
