# Supplementary material for: Transcriptome and Metabolome Analysis of Upland Cotton (Gossypium hirsutum) Seed Pretreatment with MgSO4 in Response to Salinity Stress
Source: Life (Basel). 2022 Jun 20;12(6):921. doi: 10.3390/life12060921 (PMC9227556; doi:10.3390/life12060921)
Supplement: Supplementary file 1 [file life-12-00921-s001.zip › Supplementary Files-R2.xlsx]

## Sheet: Table S1
Table S1. Summary of raw and clean reads from transcriptome profiling of cotton seedlings of MgSO4 treatments
Samples	Total Raw Reads	Total Clean Reads	Total Clean bases	GC Content	Clean Reads Ratio (%)	Clean Reads Q20 (%)	Clean Reads Q30 (%)
CK-1	47.44	46.57	6.96	45.03	98.17	97.92	93.99
CK-2	51.87	50.98	7.62	45.17	98.28	97.67	93.39
CK-3	53.84	52.93	7.92	45.14	98.31	98.03	94.27
M4-1	64.45	62.79	9.39	45.77	97.42	97.44	92.85
M4-2	54.45	53.18	7.94	45.6	97.68	97.97	94.15
M4-3	49.38	48.15	7.2	45.67	97.51	97.76	93.6
M8-1	49.96	48.75	7.29	46.95	97.56	97.94	94.12
M8-2	42.99	42.14	6.3	47.14	98.03	98	94.27
M8-3	47.41	46.21	6.91	47.47	97.47	97.27	92.5
M12-1	58.77	57.31	8.54	46.87	97.52	98.02	94.35
M12-2	40.86	39.63	5.89	47.59	96.99	97.55	93.17
M12-3	48.23	47.21	7.04	46.85	97.87	98.05	94.39
Total/Average	610	596	7.42	46.27	97.73	97.8	93.75
CK: MgSO4 treatment at 0 hr; M4: MgSO4 treatment at 4 hrs; MgSO4 treatment at 12 hrs, -1,2,3 repreneting Replications

## Sheet: Table S2
Table S2. Summary of RNA-Seq data obtained from transcriptome profiling of cotton seedlings of MgSO4 treated seeds
Sample	Total Reads	Unmapped Reads	Mapped Reads	Secondary alignments	Unique alignments
CK-1	51492575	6,011,015 (11.67%)	45,481,560 (88.33%)	4,052,091 (7.87%)	41,429,469 (80.46%)
CK-2	56291223	6,698,346 (11.9%)	49,592,877 (88.1%)	4,417,385 (7.85%)	45,175,492 (80.25%)
CK-3	58406380	6,857,967 (11.74%)	51,548,413 (88.26%)	4,565,964 (7.82%)	46,982,449 (80.44%)
M4-1	69267856	6,817,092 (9.84%)	62,450,764 (90.16%)	4,815,584 (6.95%)	57,635,180 (83.21%)
M4-2	58484032	5,662,168 (9.68%)	52,821,864 (90.32%)	4,038,098 (6.9%)	48,783,766 (83.41%)
M4-3	53019112	5,168,580 (9.75%)	47,850,532 (90.25%)	3,643,928 (6.87%)	44,206,604 (83.38%)
M8-1	55242137	8,746,080 (15.83%)	46,496,057 (84.17%)	5,277,285 (9.55%)	41,218,772 (74.61%)
M8-2	47593835	7,686,035 (16.15%)	39,907,800 (83.85%)	4,606,029 (9.68%)	35,301,771 (74.17%)
M8-3	52853135	9,813,227 (18.57%)	43,039,908 (81.43%)	5,444,163 (10.3%)	37,595,745 (71.13%)
M12-1	66019750	12,087,459 (18.31%)	53,932,291 (81.69%)	7,252,936 (10.99%)	46,679,355 (70.71%)
M12-2	46525355	10,521,417 (22.61%)	36,003,938 (77.39%)	5,668,731 (12.18%)	30,335,207 (65.2%)
M12-3	54226725	9,641,394 (17.78%)	44,585,331 (82.22%)	5,992,481 (11.05%)	38,592,850 (71.17%)
CK: MgSO4 treatment at 0 hr; M4: MgSO4 treatment at 4 hrs; MgSO4 treatment at 12 hrs, -1,2,3 representing replications

## Sheet: Table S3
Table S3: Differentially expressed (DEGs) Cotton seedlings samples of MgSO4 treated seeds at 0hrs (CK) and 4hrs (M4).
	CK-1	CK-2	CK-3	M4-1	M4-2	M4-3	log2FoldChange	pvalue	padj
gene-ACQ14_gp01	6.05165	6.60495	5.91511	8.40434	8.60601	8.87306	-2.43173	7.65623e-30	4.34086e-29
gene-ACQ14_gp02	3.19639	4.23046	4.10303	5.13135	5.80521	6.28199	-1.9653	0.00019318	0.000401775
gene-ACQ14_gp05	6.81083	7.21706	6.97704	9.32167	9.22835	9.30867	-2.28248	8.46753e-55	7.33966e-54
gene-ACQ14_gp07	8.36056	8.3755	7.84159	10.5212	10.6246	10.5317	-2.35332	8.20492e-89	1.05595e-87
gene-ACQ14_gp09	4.48783	4.079	4.37719	5.652	6.18615	6.28199	-1.79068	3.20621e-05	7.14953e-05
gene-ACQ14_gp10	6.56858	7.16159	6.20613	7.82531	7.71498	7.81034	-1.09219	8.37291e-06	1.95635e-05
gene-ACQ14_gp13	3.34872	3.37202	3.76424	5.4301	6.16508	6.09813	-2.52766	5.38889e-07	1.37007e-06
gene-ACQ14_gp17	5.4885	6.07486	4.93882	6.85418	6.97291	6.44504	-1.21985	0.000445089	0.000894606
gene-ACQ14_gp18	6.59928	6.29705	6.11549	8.43455	7.8063	8.20682	-1.83822	6.82487e-16	2.63094e-15
gene-ACQ14_gp19	6.36922	5.49059	6.09666	8.20849	8.2534	8.05093	-2.16475	6.56718e-21	2.96822e-20
gene-ACQ14_gp20	5.11633	4.30061	4.65973	6.21871	5.85871	6.46418	-1.50918	0.000202919	0.000421096
gene-ACQ14_gp21	6.72989	5.78788	5.84913	7.19141	7.00885	7.32598	-1.00525	0.000685259	0.00135404
gene-ACQ14_gp24	5.61408	5.8121	5.6309	7.16463	7.04391	7.41722	-1.54507	7.43277e-09	2.115e-08
gene-ACQ14_gp26	8.41767	8.33429	8.06632	9.46392	9.71708	9.84256	-1.40528	5.30067e-26	2.74413e-25
gene-ACQ14_gp27	4.98298	5.1541	5.13615	6.16568	6.83292	5.57152	-1.21326	0.00289476	0.00535376
gene-ACQ14_gp28	3.19639	4.55139	4.10303	5.77514	5.91029	6.3034	-2.01881	2.54164e-05	5.71587e-05
gene-ACQ14_gp29	7.86881	7.84647	7.84724	9.47486	9.65796	9.47363	-1.68823	2.78486e-44	2.07381e-43
gene-ACQ14_gp31	7.3694	7.33875	6.9873	8.41953	8.49637	8.66129	-1.29346	4.33688e-14	1.56967e-13
gene-ACQ14_gp32	11.5548	11.5918	11.4386	10.4946	10.3767	10.4464	1.08945	3.31596e-69	3.42569e-68
gene-ACQ14_gp33	10.7319	10.6451	10.5022	9.55953	9.42956	9.77133	1.03783	1.03798e-27	5.60391e-27
gene-ACQ14_gp34	7.12755	7.90956	7.23988	8.60027	8.6635	8.30033	-1.06532	2.41907e-07	6.29124e-07
gene-GohiCp001	7.3694	6.85855	6.66822	11.7109	11.8134	11.6737	-4.75229	2.48908e-134	4.65124e-133
gene-GohiCp002	7.22921	7.25289	7.33936	10.7471	10.7929	10.8289	-3.52217	1.79204e-270	6.7154e-269
gene-GohiCp003	0	2.91596	2.45829	5.62606	5.36218	5.42289	-3.53946	1.19843e-06	2.97503e-06
gene-GohiCp004	1.60485	1.52138	1.88651	5.33723	5.72106	5.76919	-4.44526	3.31798e-09	9.62437e-09
gene-GohiCp005	1.60485	1.52138	0.92534	4.80124	4.39683	4.60154	-3.88058	9.75535e-05	0.000208551
gene-GohiCp006	6.48883	6.0547	5.24277	10.8841	10.9076	10.8482	-4.8901	2.94578e-49	2.36125e-48
gene-GohiCp007	5.38657	5.73819	5.77999	9.72753	9.73686	9.63438	-4.07671	3.69466e-137	7.0316e-136
gene-GohiCp008	6.21916	5.88241	5.57758	9.27235	9.45584	9.37845	-3.48312	1.68633e-89	2.18504e-88
gene-GohiCp009	5.81056	5.8121	6.07758	9.59507	9.46017	9.46177	-3.62131	2.71752e-111	4.30929e-110
gene-GohiCp010	5.15818	3.81707	4.43829	9.79748	9.94439	9.78091	-5.34716	1.77966e-139	3.44439e-138
gene-GohiCp011	6.89985	6.19023	6.52062	12.2551	12.3842	12.3044	-5.76929	5.60223e-266	2.06004e-264
gene-GohiCp012	6.17907	6.36411	6.53468	11.8561	11.8824	11.7561	-5.47739	0	0
gene-GohiCp013	7.91835	7.67219	7.32325	12.2901	12.2138	12.1396	-4.567	3.67539e-160	8.12141e-159
gene-GohiCp014	0	0	1.88651	5.62606	5.98435	5.79966	-5.87123	2.44533e-09	7.13989e-09
gene-GohiCp015	1.60485	0	0	4.80124	3.77327	4.2944	-4.9085	0.000412987	0.000833013
gene-GohiCp016	3.83499	3.4968	3.66547	8.54596	8.74033	8.57146	-5.06782	3.2376e-67	3.26425e-66
gene-GohiCp017	2.02236	2.72508	3.18463	8.86712	9.1065	9.1254	-6.52661	9.22622e-68	9.38193e-67
gene-GohiCp018	0	0	0.92534	4.49219	4.53468	4.85464	-6.13013	1.89585e-05	4.30859e-05
gene-GohiCp019	2.34577	3.37202	2.45829	5.72714	5.24654	5.30041	-2.82659	7.89882e-06	1.84908e-05
gene-GohiCp020	5.42135	5.90511	5.17257	10.6354	10.4656	10.5873	-5.06392	2.22069e-234	7.10203e-233
gene-GohiCp021	4.35019	5.73819	4.89589	10.8585	11.0139	10.9895	-5.88398	1.68965e-60	1.5689e-59
gene-GohiCp022	4.35019	5.07624	4.65973	8.34595	8.47512	8.47566	-3.75229	6.96203e-54	5.94854e-53
gene-GohiCp023	3.72791	4.23046	3.32067	8.02215	8.46653	8.48974	-4.6368	1.04151e-50	8.54347e-50
gene-GohiCp024	3.19639	2.72508	3.18463	6.25302	6.56974	6.80178	-3.67654	4.19965e-15	1.57592e-14
gene-GohiCp025	3.72791	2.91596	3.85668	7.34243	7.25812	7.12413	-3.80865	1.79472e-24	8.92928e-24
gene-GohiCp026	0	2.50504	2.86669	5.67748	5.88473	6.52014	-4.14574	2.38262e-10	7.31823e-10
gene-GohiCp027	2.02236	1.52138	0.92534	6.74994	6.83292	6.72449	-5.82739	8.97336e-18	3.69343e-17
gene-GohiCp028	2.34577	2.91596	4.43829	9.91059	9.88279	9.83338	-6.47647	4.14146e-30	2.36194e-29
gene-GohiCp029	4.83604	4.66213	5.40463	10.5431	10.4472	10.5007	-5.52958	1.77207e-225	5.45626e-224
gene-GohiCp030	3.19639	4.71446	4.49692	8.03699	8.07279	8.28964	-3.9194	4.31992e-40	2.99181e-39
gene-GohiCp031	2.02236	2.72508	2.20054	6.12921	6.2476	6.46418	-4.22909	6.73144e-14	2.41921e-13
gene-GohiCp032	4.67241	4.36751	3.66547	8.19532	8.45355	8.41791	-4.15001	5.86941e-52	4.90429e-51
gene-GohiCp033	3.19639	4.30061	4.10303	8.8809	9.12572	9.23256	-5.22393	1.04224e-84	1.28653e-83
gene-GohiCp034	2.83288	5.42928	4.60747	9.96334	10.0588	9.98688	-5.42159	1.29177e-16	5.10687e-16
gene-GohiCp036	3.19639	3.61164	2.45829	5.23796	5.20583	5.3832	-2.24969	0.000262791	0.000540099
gene-GohiCp037	2.02236	3.4968	3.94356	6.16568	6.16508	5.94301	-2.84949	4.82629e-08	1.31026e-07
gene-GohiCp038	3.83499	5.42928	3.85668	7.79653	7.75785	7.50303	-3.1612	8.22863e-19	3.49896e-18
gene-GohiCp039	4.19802	4.30061	3.94356	6.97214	6.73619	7.03731	-2.83907	9.57095e-16	3.66882e-15
gene-GohiCp040	2.60978	2.91596	3.0344	6.47271	6.07754	6.84624	-3.82422	1.77018e-14	6.49558e-14
gene-GohiCp041	2.83288	3.81707	3.44499	6.5981	6.8594	7.08756	-3.55985	1.68056e-17	6.85967e-17
gene-GohiCp042	1.60485	2.91596	2.86669	7.04247	7.17621	6.80178	-4.67247	2.17126e-22	1.02247e-21
gene-GohiCp043	4.48783	3.71801	3.18463	7.76121	7.88575	7.58402	-3.96524	1.22504e-32	7.37197e-32
gene-GohiCp044	4.83604	4.66213	5.13615	9.25976	9.20272	9.03226	-4.32085	6.58651e-95	9.01188e-94
gene-GohiCp046	7.48078	7.31353	7.49127	10.0992	10.2473	10.2017	-2.76011	5.35727e-132	9.81822e-131
gene-GohiCp047	5.19884	5.33213	5.46461	10.1341	10.1488	10.0548	-4.808	5.67749e-190	1.46948e-188
gene-GohiCp048	0	3.71801	3.76424	8.89182	8.87298	8.90494	-5.83497	5.57235e-09	1.59595e-08
gene-GohiCp049	1.01494	1.52138	0	4.17193	3.77327	4.20618	-4.0405	0.00182015	0.00344011
gene-GohiCp050	0	0.95258	2.20054	4.43358	4.16169	4.20618	-3.56732	0.00178356	0.0033741
gene-GohiCp051	2.60978	1.52138	3.0344	5.8666	5.28612	5.99659	-3.47746	4.03142e-08	1.09944e-07
gene-GohiCp052	3.72791	3.23542	2.20054	7.87572	7.69306	7.64402	-4.74367	5.40327e-36	3.46664e-35
gene-GohiCp053	1.60485	2.24529	2.20054	6.9824	6.45286	6.75591	-5.07637	1.09006e-18	4.61855e-18
gene-GohiCp054	3.34872	3.71801	4.65973	9.39647	9.25852	9.48773	-5.4324	3.24698e-102	4.74314e-101
gene-GohiCp055	3.02605	2.72508	3.76424	9.34572	9.34774	9.21289	-6.20892	7.18397e-89	9.25697e-88
gene-GohiCp056	2.34577	1.92827	2.20054	7.44985	7.29739	7.4464	-5.59119	4.80542e-28	2.61189e-27
gene-GohiCp057	3.48649	1.92827	3.18463	9.27235	9.45584	9.21005	-6.51397	6.14492e-82	7.37238e-81
gene-GohiCp058	2.60978	2.91596	2.6769	9.18621	9.35008	9.23535	-6.7468	3.32289e-75	3.69528e-74
gene-GohiCp059	4.27611	4.36751	3.85668	9.42308	9.49437	9.47363	-5.36595	6.45637e-117	1.06661e-115
gene-GohiCp060	5.07324	4.55139	4.60747	9.70137	9.65984	9.62164	-4.96027	1.17439e-137	2.24254e-136
gene-GohiCp061	1.60485	3.37202	2.86669	9.22993	9.17136	9.11332	-6.58496	3.89631e-74	4.26801e-73
gene-GohiCp062	5.7571	5.26353	5.49369	10.6329	10.6523	10.61	-5.15044	9.74539e-265	3.56686e-263
gene-GohiCp063	3.72791	3.61164	3.44499	8.67492	8.59028	8.66129	-5.1691	1.20738e-68	1.23858e-67
gene-GohiCp064	5.23839	4.76496	4.9805	9.7607	9.7422	9.86073	-4.8307	4.42793e-150	9.19276e-149
gene-GohiCp066	6.21916	5.1541	5.24277	9.72753	9.60416	9.78852	-4.12675	5.82861e-101	8.41847e-100
gene-GohiCp067	6.82389	5.5494	6.85909	10.3585	10.4174	10.416	-3.88803	3.38363e-24	1.67194e-23
gene-GohiCp068	6.94836	6.9487	6.60299	11.3455	11.3635	11.3103	-4.5144	0	0
gene-GohiCp069	4.55202	3.4968	4.31337	8.93208	8.80988	8.68596	-4.71356	9.86665e-74	1.07461e-72
gene-GohiCp070	6.52126	6.19023	5.77999	10.9516	10.9068	11.0189	-4.79483	7.86832e-306	3.33875e-304
gene-GohiCp071	5.11633	5.03568	4.85165	9.76961	9.77562	9.76941	-4.81438	2.08165e-152	4.39425e-151
gene-GohiCp072	4.83604	5.07624	5.06043	9.70293	9.33364	9.44982	-4.55028	6.81927e-113	1.09406e-111
gene-GohiCp073	4.55202	3.90977	4.10303	8.05654	8.07844	7.95269	-3.89983	4.01364e-43	2.92915e-42
gene-GohiCp074	3.48649	3.71801	3.94356	6.9824	7.08937	6.99844	-3.39202	2.90051e-20	1.28527e-19
gene-GohiCp075	4.83604	4.23046	4.85165	6.65051	6.75041	6.83157	-2.12362	8.18288e-10	2.44456e-09
gene-GohiCp076	5.93614	5.99248	5.02102	9.00937	9.34774	9.17563	-3.50268	4.24206e-64	4.11967e-63
gene-GohiCp077	3.48649	2.72508	2.20054	6.70108	6.12197	6.32451	-3.71236	4.70308e-13	1.63327e-12
gene-GohiCp078	1.01494	1.52138	0.92534	5.01623	5.46923	5.4615	-4.95305	1.10476e-07	2.93533e-07
gene-GohiCp079	4.42065	3.71801	4.37719	7.77898	7.87281	7.90445	-3.72363	7.77254e-37	5.06849e-36
gene-GohiCp081	2.60978	3.23542	2.86669	6.18357	6.20693	6.32451	-3.49108	3.07515e-12	1.03145e-11
gene-GohiCp082	4.19802	3.4968	3.76424	7.57715	7.52124	7.66898	-3.84594	8.64253e-32	5.10886e-31
gene-GohiCp084	5.02882	4.76496	4.80601	9.62812	9.7546	9.73435	-4.88784	9.53944e-143	1.89352e-141
gene-GohiCp085	3.19639	3.08451	3.44499	8.44572	8.45355	8.43742	-5.34772	5.49394e-59	5.00226e-58
gene-GohiCp086	5.64384	4.76496	5.06043	9.87386	9.82012	9.86614	-4.70075	4.09902e-150	8.51272e-149
gene-GohiCr001	11.6659	11.8962	11.3863	13.927	13.9063	13.9409	-2.2608	1.95641e-54	1.68744e-53
gene-GohiCr002	13.5777	13.622	13.2675	15.9686	15.8775	15.9881	-2.44822	1.42865e-105	2.15715e-104
gene-GohiCr003	4.78353	4.86096	5.09878	7.44243	7.37287	7.41722	-2.52747	1.3835e-19	6.02183e-19
gene-GohiCr007	12.8176	12.9073	12.5682	14.9148	14.8702	14.925	-2.13237	2.68954e-101	3.89984e-100
gene-GohiCr008	12.0921	12.2962	11.7517	14.2271	14.2112	14.2431	-2.16373	1.34225e-44	1.00513e-43
gene-GohiCt002	2.02236	2.50504	2.6769	5.51736	5.56889	4.96628	-3.20352	1.91285e-06	4.68378e-06
gene-GohiCt004	2.34577	1.52138	0.92534	4.7054	4.2444	4.60154	-3.29776	0.000574777	0.00114422
gene-GohiCt005	0	0	0	3.4405	3.53119	4.11222	-6.12706	0.000397795	0.000803531
gene-GohiCt009	0	0	0.92534	3.31623	4.07394	3.19331	-5.01137	0.0038786	0.00706195
gene-GohiCt012	1.60485	0	0.92534	4.54852	4.4674	4.53067	-4.51224	0.000121877	0.000258336
gene-GohiCt015	1.01494	2.50504	0.92534	5.33723	5.20583	4.96628	-3.99549	2.25254e-06	5.48861e-06
gene-GohiCt017	1.60485	1.92827	1.88651	3.93893	3.98051	4.53067	-2.75661	0.00557802	0.00995337
gene-GohiCt019	0	1.92827	0	4.75412	4.2444	4.6691	-4.59287	0.000144933	0.000304994
gene-GohiCt021	1.60485	1.52138	1.48453	5.33723	4.93408	4.96628	-4.12408	1.64024e-06	4.03482e-06
gene-GohiCt022	3.83499	2.91596	3.0344	6.31927	6.0548	6.02266	-2.9605	1.75035e-09	5.15017e-09
gene-GohiCt026	1.60485	1.92827	1.88651	6.20125	6.16508	6.16985	-4.82134	2.04792e-13	7.22453e-13
gene-GohiCt027	3.93466	3.99687	4.02549	6.7619	6.69267	6.67605	-2.80418	5.52305e-14	1.99165e-13
gene-GohiCt033	2.34577	1.92827	1.88651	6.33537	6.22741	6.42564	-4.64815	8.94465e-15	3.31686e-14
gene-GohiCt034	1.60485	1.52138	1.48453	5.23796	5.28612	5.42289	-4.35447	1.14806e-07	3.04614e-07
gene-LOC107885930	8.21946	8.59728	8.65432	9.58332	9.49014	9.57397	-1.04696	8.90085e-17	3.54e-16
gene-LOC107885931	10.2847	10.2841	10.5402	12.1175	12.0854	12.1091	-1.72899	1.11158e-162	2.49125e-161
gene-LOC107885934	9.1065	8.75551	8.90219	10.166	10.1924	10.1744	-1.25215	1.18853e-35	7.57205e-35
gene-LOC107885942	5.7571	5.5494	6.4776	2.45425	3.24013	3.36611	3.09453	3.47454e-08	9.51169e-08
gene-LOC107885944	6.00655	5.92745	5.77999	2.19668	2.38526	4.2944	2.78282	3.41178e-06	8.20476e-06
gene-LOC107885947	8.41767	8.45456	8.49447	6.8982	6.36316	7.02447	1.6767	2.32364e-18	9.72717e-18
gene-LOC107885951	10.8736	10.993	11.0707	8.33398	8.46222	8.10071	2.67584	2.38018e-169	5.52966e-168
gene-LOC107885957	13.8561	13.8964	13.9214	12.4001	12.5718	12.5709	1.37636	2.89525e-250	9.96964e-249
gene-LOC107885961	9.5862	9.57786	9.72483	7.22637	6.99697	6.48308	2.69508	4.70237e-66	4.67803e-65
gene-LOC107885968	11.3707	11.3625	11.4041	10.1109	10.1885	9.97692	1.28401	4.87689e-87	6.16781e-86
gene-LOC107885970	9.2561	9.11804	9.10896	7.84793	7.98531	8.13696	1.17404	6.55568e-19	2.7963e-18
gene-LOC107885974	8.81103	8.2658	8.63487	11.2474	11.0871	11.2673	-2.61979	4.83176e-139	9.30847e-138
gene-LOC107885978	9.11183	8.93441	8.97618	11.9854	11.9766	12.0589	-3.00179	0	0
gene-LOC107885983	8.32885	8.29186	8.20904	9.39263	9.56043	9.457	-1.19698	2.09806e-25	1.06864e-24
gene-LOC107885986	11.0325	11.225	11.0749	9.01187	9.3824	9.18719	1.91573	2.46217e-97	3.44303e-96
gene-LOC107885987	8.37394	8.56201	8.35484	6.07271	6.41764	6.38603	2.15338	6.80097e-29	3.76691e-28
gene-LOC107885997	4.67241	5.29824	3.85668	2.67273	0	2.49965	2.9159	0.00198602	0.00373899
gene-LOC107885999	7.28693	6.24463	6.9139	3.03006	0	0	5.56099	0.000166707	0.000348781
gene-LOC107886000	9.0686	8.76795	8.91837	7.7907	8.00916	7.68539	1.09082	2.17437e-13	7.66028e-13
gene-LOC107886010	9.01552	8.9454	9.01179	7.42749	8.14454	7.76474	1.18969	1.24183e-12	4.23581e-12
gene-LOC107886011	7.10633	6.8351	6.7668	0	0	0	9.29377	3.19909e-14	1.16397e-13
gene-LOC107886013	10.2245	10.2412	10.2751	9.05869	9.14469	9.27112	1.09043	1.00159e-34	6.27358e-34
gene-LOC107886016	7.01819	6.9487	5.82645	5.51736	5.16395	5.25716	1.38737	0.000242515	0.000500175
gene-LOC107886017	2.34577	3.37202	3.76424	0	0	0	5.51491	0.00505325	0.00907346
gene-LOC107886020	6.6733	6.09474	6.9873	8.01216	8.22313	7.99279	-1.45741	2.04977e-10	6.3178e-10
gene-LOC107886029	9.69681	9.33415	9.22406	7.5149	6.30654	6.91742	2.4431	3.87256e-11	1.23811e-10
gene-LOC107886035	11.3707	11.254	11.219	7.15559	7.53774	6.87513	4.0726	1.7617e-300	7.31244e-299
gene-LOC107886037	7.22921	7.08414	7.4399	6.5575	5.91029	6.07341	1.05524	7.00779e-05	0.000151848
gene-LOC107886038	7.66621	7.30502	7.37886	8.6397	8.89555	8.81086	-1.33322	4.60909e-17	1.85138e-16
gene-LOC107886039	7.34243	7.20796	7.10505	6.20125	4.88336	6.84624	1.05156	0.00367486	0.00670887
gene-LOC107886048	6.36922	6.93773	6.9873	7.73718	8.26335	8.19541	-1.29531	9.10123e-09	2.57727e-08
gene-LOC107886051	6.29614	5.66028	5.82645	7.71274	7.55404	7.22858	-1.58064	2.09066e-09	6.12539e-09
gene-LOC107886055	7.10633	7.08414	6.9139	5.652	5.69189	6.38603	1.10654	0.000128868	0.000272491
gene-LOC107886056	8.34706	8.14705	8.54396	6.07271	6.81949	6.55627	1.85847	1.05514e-17	4.33074e-17
gene-LOC107886057	7.34243	7.49652	6.99749	8.40052	8.67846	8.23496	-1.16289	6.64746e-10	1.99525e-09
gene-LOC107886061	11.506	11.4974	11.3545	13.1531	13.1912	13.0958	-1.6941	0	0
gene-LOC107886069	4.78353	2.72508	5.87146	0	0	0	7.29936	1.13576e-06	2.82392e-06
gene-LOC107886079	8.73357	8.99649	8.7658	5.01623	4.98307	5.70626	3.61358	9.07808e-61	8.46932e-60
gene-LOC107886086	11.5929	11.62	11.5283	14.1617	14.1279	14.18	-2.57648	0	0
gene-LOC107886092	7.97798	8.23477	7.69905	0	0	0	10.3774	6.02723e-18	2.49502e-17
gene-LOC107886093	9.06035	9.43311	9.46703	11.5836	11.5024	11.6053	-2.23226	5.64389e-151	1.17794e-149
gene-LOC107886095	10.4338	10.4291	10.4623	6.9618	6.60147	6.70853	3.68023	1.93635e-204	5.38195e-203
gene-LOC107886098	7.97798	7.75573	7.98161	9.29517	9.35939	9.54729	-1.49847	1.80745e-30	1.03835e-29
gene-LOC107886105	10.5591	10.3874	10.3396	11.8609	11.998	11.7517	-1.44373	2.03548e-91	2.68617e-90
gene-LOC107886107	11.1571	11.2916	11.2042	8.4233	8.3639	8.37304	2.83437	4.32478e-269	1.61295e-267
gene-LOC107886108	8.25364	8.09865	8.26071	5.05563	5.85871	6.04825	2.53173	2.61107e-25	1.32735e-24
gene-LOC107886111	6.68766	6.63241	5.80341	4.93404	4.93408	4.37753	1.68459	2.66495e-05	5.9814e-05
gene-LOC107886114	14.0896	14.0955	14.154	15.3846	15.3701	15.3951	-1.2698	0	0
gene-LOC107886116	7.63692	7.77434	7.85286	8.92943	8.7079	8.86228	-1.08162	4.90659e-14	1.77291e-13
gene-LOC107886117	10.7938	10.8014	10.7648	8.5425	8.51315	8.45188	2.28507	2.52726e-167	5.80272e-166
gene-LOC107886118	8.88142	8.67196	8.78357	6.50153	7.18671	7.148	1.81991	2.31262e-22	1.08838e-21
gene-LOC107886120	8.82409	8.76485	9.05145	0	0	1.73454	9.42745	7.11525e-20	3.12012e-19
gene-LOC107886122	6.17907	6.33097	6.6935	7.46456	7.41812	7.89742	-1.19692	8.90973e-07	2.23029e-06
gene-LOC107886123	10.7354	10.6324	10.6984	11.6474	11.7796	11.7449	-1.03579	2.21416e-75	2.46842e-74
gene-LOC107886127	9.51351	9.56723	9.50323	7.85911	7.7004	7.99937	1.67619	1.99431e-42	1.43775e-41
gene-LOC107886129	8.99257	9.30244	9.1019	8.39285	8.17649	7.66071	1.02773	1.06273e-09	3.15872e-09
gene-LOC107886131	8.99834	9.18911	9.04164	7.5007	7.10052	7.96618	1.52209	4.42372e-17	1.77852e-16
gene-LOC107886134	11.7405	11.7037	11.7255	12.8821	12.825	12.94	-1.15994	1.88321e-184	4.74716e-183
gene-LOC107886135	12.0796	12.0691	12.2906	13.5361	13.4909	13.5705	-1.38247	3.42924e-178	8.35933e-177
gene-LOC107886139	9.0768	8.94813	9.11131	8.05654	7.73657	7.91839	1.13834	1.69662e-16	6.67757e-16
gene-LOC107886161	10.4643	10.4592	10.4651	11.7342	11.9033	11.86	-1.37128	3.08049e-124	5.36551e-123
gene-LOC107886163	12.8827	12.8007	12.8364	11.7105	11.8457	11.8066	1.0526	2.3891e-133	4.43016e-132
gene-LOC107886165	8.01261	7.82877	8.20025	3.18023	5.56889	4.85464	3.24232	2.69954e-07	6.99893e-07
gene-LOC107886175	4.93564	5.39762	5.6309	0	2.65087	0	4.52154	1.4118e-06	3.48721e-06
gene-LOC107886177	10.4349	10.4015	10.4815	9.44179	9.22071	9.53376	1.0368	1.75768e-30	1.01013e-29
gene-LOC107886178	6.92431	6.65936	7.15141	9.41742	9.26348	9.19581	-2.37915	1.38728e-52	1.16911e-51
gene-LOC107886181	13.4107	13.6694	13.6687	15.3651	15.3424	15.2944	-1.74635	2.82744e-92	3.76132e-91
gene-LOC107886187	8.31966	8.07382	8.33891	6.5575	6.61708	5.79966	1.88401	3.48738e-17	1.40702e-16
gene-LOC107886188	9.69681	10.2873	9.89797	11.0402	11.0709	11.2762	-1.15144	1.97795e-09	5.80355e-09
gene-LOC107886189	7.5053	6.90433	7.12377	9.31965	9.38696	9.47834	-2.20767	1.09658e-46	8.4742e-46
gene-LOC107886191	9.64808	9.73179	9.70787	10.7098	10.8861	10.8289	-1.11343	2.7212e-49	2.18318e-48
gene-LOC107886194	7.83696	8.1182	8.17802	5.95261	5.43442	5.76919	2.33536	1.17973e-23	5.74179e-23
gene-LOC107886198	11.1112	11.3188	11.2427	12.2235	12.2921	12.168	-1.00187	1.25106e-72	1.34302e-71
gene-LOC107886199	8.90312	8.91776	8.71732	5.8666	6.2476	4.96628	3.07472	1.36723e-42	9.88508e-42
gene-LOC107886206	7.41326	6.4592	7.32325	5.20329	5.56889	6.50173	1.28292	0.000423644	0.000853358
gene-LOC107886211	6.40442	6.44378	7.08608	5.13135	3.53119	5.16656	1.93687	5.2819e-06	1.25271e-05
gene-LOC107886212	14.4172	14.3672	14.3685	12.1475	12.1876	12.1422	2.22542	0	0
gene-LOC107886216	7.4046	7.95377	7.76017	8.94	9.06727	8.88732	-1.2451	1.95696e-15	7.42552e-15
gene-LOC107886220	7.12755	7.6919	7.46948	10.6865	10.5973	10.86	-3.27399	1.25239e-160	2.77812e-159
gene-LOC107886225	14.3774	14.3394	14.3432	16.5363	16.5432	16.5138	-2.17796	0	0
gene-LOC107886226	11.5728	11.5645	11.4669	12.7388	12.6533	12.7883	-1.19287	1.13041e-146	2.29451e-145
gene-LOC107886228	7.73003	7.78661	7.56847	6.23597	5.43442	5.73807	1.86542	3.31484e-13	1.1582e-12
gene-LOC107886229	10.2034	10.0457	10.0279	11.4087	11.0588	11.1503	-1.12158	1.06104e-37	7.03143e-37
gene-LOC107886231	9.97075	9.69319	9.49786	11.1421	11.2112	11.1672	-1.44279	1.8119e-54	1.56344e-53
gene-LOC107886247	5.35093	4.71446	4.89589	6.73788	7.19713	7.03731	-2.02754	2.89193e-10	8.84369e-10
gene-LOC107886252	11.1238	11.182	11.021	8.37739	8.20259	8.54473	2.73487	8.85393e-199	2.39007e-197
gene-LOC107886262	9.94259	10.0095	10.1607	13.4466	13.5678	13.4479	-3.44752	0	0
gene-LOC107886268	7.63692	7.73054	7.64175	8.86712	8.91778	9.04503	-1.27759	1.91624e-20	8.53452e-20
gene-LOC107886269	2.60978	0	0	3.85208	5.16395	4.20618	-3.73385	0.00154533	0.00294362
gene-LOC107886273	7.59944	6.34764	7.05715	4.30868	4.93408	5.01901	2.3538	7.93975e-10	2.37441e-09
gene-LOC107886284	12.7748	12.6302	12.6954	14.3649	14.3712	14.3422	-1.65874	0	0
gene-LOC107886300	0	0	0	4.89112	4.59897	5.70626	-7.61635	3.25605e-08	8.92602e-08
gene-LOC107886306	10.4069	10.3517	10.3868	8.28922	8.36851	8.52207	1.99255	8.83783e-97	1.22821e-95
gene-LOC107886307	7.43044	7.45098	7.79563	8.52857	8.95509	8.99326	-1.27211	1.88984e-13	6.67808e-13
gene-LOC107886316	9.04091	8.98322	8.97875	10.1938	10.395	10.5542	-1.38759	2.80411e-42	2.016e-41
gene-LOC107886320	7.02951	7.27919	7.16954	4.49219	3.24013	4.45613	3.06348	2.16092e-17	8.78216e-17
gene-LOC107886323	4.61347	3.99687	4.71016	0	0	0	6.8026	5.09871e-06	1.2115e-05
gene-LOC107886329	10.3023	10.5063	10.2709	11.8371	11.7908	11.741	-1.42746	1.527e-107	2.34052e-106
gene-LOC107886331	9.78459	9.87663	9.76116	7.49354	6.36316	7.27269	2.69293	2.5101e-48	1.98543e-47
gene-LOC107886332	5.38657	6.24463	5.13615	7.36613	7.427	6.94494	-1.61086	4.75496e-07	1.21391e-06
gene-LOC107886341	10.9486	10.8773	10.9242	9.36741	9.03569	9.33491	1.66399	2.20043e-81	2.62045e-80
gene-LOC107886353	1.60485	0.95258	0	7.40479	7.28768	7.11204	-7.33703	7.99088e-17	3.18253e-16
gene-LOC107886355	6.98369	6.31411	6.66822	8.07104	7.48768	7.36725	-1.00763	9.0941e-05	0.000195005
gene-LOC107886363	7.00678	7.21706	7.42488	4.60273	4.16169	5.06989	2.62565	1.27092e-15	4.8508e-15
gene-LOC107886369	11.1032	11.171	11.094	12.0855	12.2064	12.1325	-1.01911	1.64024e-95	2.258e-94
gene-LOC107886376	7.38711	8.23029	8.3469	4.37248	6.18615	4.96628	2.70076	6.68915e-06	1.57423e-05
gene-LOC107886378	8.54929	7.93735	7.68651	9.26817	9.17136	9.36068	-1.16983	5.00347e-11	1.59053e-10
gene-LOC107886379	9.4327	9.70779	9.63632	11.2873	11.4923	11.3306	-1.77572	2.99971e-107	4.58106e-106
gene-LOC107886383	13.6425	13.6666	13.7319	11.8042	11.7643	11.8469	1.87614	0	0
gene-LOC107886384	6.52126	7.28785	7.74815	4.84688	3.6573	3.5204	3.18021	5.0698e-14	1.83104e-13
gene-LOC107886385	7.25836	7.14261	7.52687	2.86243	4.66051	5.30041	2.81555	7.26786e-12	2.40247e-11
gene-LOC107886392	10.9101	10.9078	10.8261	9.8191	9.78255	9.95171	1.03089	3.70746e-46	2.84028e-45
gene-LOC107886393	10.8119	10.9294	10.9894	9.25342	9.20272	8.96329	1.76566	4.47846e-89	5.78025e-88
gene-LOC107886398	9.49526	9.56188	9.5679	11.8994	12.0006	11.8441	-2.37518	0	0
gene-LOC107886399	10.9434	11.124	11.0278	12.6402	12.6653	12.6729	-1.62559	1.0509e-259	3.76734e-258
gene-LOC107886400	11.2331	11.2401	11.0322	8.4568	8.63696	8.54473	2.6284	1.60971e-195	4.28641e-194
gene-LOC107886402	6.47234	6.11435	6.57605	0	0	0	8.77984	1.94703e-12	6.58756e-12
gene-LOC107886404	8.98096	8.85503	8.93436	7.35037	7.73657	7.4844	1.39862	1.03096e-20	4.62943e-20
gene-LOC107886415	7.8305	8.18927	8.16452	9.26186	9.32417	9.63438	-1.34555	7.49347e-21	3.37789e-20
gene-LOC107886420	6.81083	7.04381	7.0956	2.45425	0	0	6.2243	1.58519e-17	6.47627e-17
gene-LOC107886427	7.14847	6.59102	7.20514	6.23597	5.60064	5.42289	1.21525	0.000124833	0.000264387
gene-LOC107886428	12.2229	12.0319	12.2994	9.67315	9.86656	9.66158	2.45384	1.76241e-241	5.82004e-240
gene-LOC107886433	9.23426	8.8981	8.99409	5.84427	7.13345	6.59152	2.45265	1.13276e-26	5.95749e-26
gene-LOC107886437	11.2158	11.2373	11.1005	9.18621	9.24351	9.49473	1.87653	8.22782e-112	1.30902e-110
gene-LOC107886438	8.04643	7.78049	8.17802	9.27861	9.48802	9.386	-1.37819	1.10337e-24	5.52107e-24
gene-LOC107886439	10.1984	10.4203	10.1988	9.04162	8.56234	8.92581	1.41943	3.01906e-33	1.84004e-32
gene-LOC107886445	4.55202	5.52029	4.24661	6.9514	6.22741	6.88936	-1.88072	2.64325e-06	6.4093e-06
gene-LOC107886450	11.4237	11.364	11.2518	10.0292	9.91628	10.0437	1.35117	9.26964e-87	1.16904e-85
gene-LOC107886452	9.0686	8.90374	8.67668	10.0192	9.93974	9.94831	-1.08152	2.31363e-23	1.11637e-22
gene-LOC107886459	6.21916	5.22797	6.17055	7.63032	7.35437	7.12413	-1.46465	7.3179e-07	1.84276e-06
gene-LOC107886461	9.09846	9.3003	9.01681	10.9358	11.0227	10.921	-1.81894	1.67283e-104	2.50061e-103
gene-LOC107886463	3.72791	0	2.45829	5.20329	5.07634	4.45613	-2.4361	0.00514006	0.00921747
gene-LOC107886466	4.48783	3.61164	2.6769	7.76716	7.31664	7.4844	-3.88559	3.70722e-25	1.87564e-24
gene-LOC107886468	9.99837	9.8593	9.84253	11.0873	11.0815	11.1053	-1.19141	1.66642e-70	1.74509e-69
gene-LOC107886477	6.19925	6.93773	5.55015	4.09837	2.87511	3.5204	2.84922	4.71889e-08	1.28176e-07
gene-LOC107886480	7.11698	6.9487	6.99749	6.65051	5.53643	5.57152	1.00455	0.00201775	0.003796
gene-LOC107886486	6.92431	7.13303	6.7668	8.24303	8.31689	8.15474	-1.29839	8.93292e-13	3.06526e-12
gene-LOC107886489	11.1616	11.1616	11.346	10.2733	10.2845	10.05	1.01846	2.40021e-39	1.64149e-38
gene-LOC107886495	11.318	11.249	11.2314	8.34991	8.86647	8.69814	2.62092	6.9785e-159	1.53446e-157
gene-LOC107886500	6.07368	6.15279	6.37192	5.20329	3.88061	4.85464	1.48758	0.000432046	0.00086939
gene-LOC107886505	5.70158	6.42819	5.49369	3.55492	2.65087	4.2944	2.39102	1.31477e-05	3.02452e-05
gene-LOC107886508	10.7585	10.6213	10.7186	8.57337	8.65974	8.92925	1.9789	7.76114e-93	1.04016e-91
gene-LOC107886511	8.02397	7.71777	7.80726	9.90521	9.81505	9.66572	-1.95102	5.15068e-56	4.5423e-55
gene-LOC107886512	6.87497	6.72461	7.06686	4.93404	4.16169	4.60154	2.33586	1.69514e-11	5.5127e-11
gene-LOC107886513	13.2821	13.2704	13.3357	3.75966	3.06913	0	10.5281	6.43465e-44	4.76518e-43
gene-LOC107886514	8.49318	9.25243	9.1552	4.37248	4.32263	3.36611	4.97576	2.9687e-64	2.8893e-63
gene-LOC107886522	9.92906	10.1143	9.79805	7.27725	7.33563	7.11204	2.71363	8.82692e-94	1.19293e-92
gene-LOC107886527	11.3668	11.2529	11.3345	10.1637	10.1461	10.4619	1.05685	7.51972e-41	5.2812e-40
gene-LOC107886531	9.0212	8.90656	8.79238	7.42749	7.20748	6.59152	1.7911	1.35429e-21	6.24186e-21
gene-LOC107886534	10.3358	10.3569	10.4559	11.5439	11.561	11.6197	-1.19091	6.9168e-95	9.45351e-94
gene-LOC107886541	7.30567	7.0128	8.20465	6.52978	6.39971	5.3424	1.42836	3.24562e-05	7.23303e-05
gene-LOC107886543	7.62204	7.56938	7.24844	8.92145	8.3073	8.77681	-1.20934	9.01686e-11	2.83269e-10
gene-LOC107886546	12.5062	12.589	12.5549	14.0291	13.9916	13.9833	-1.45112	0	0
gene-LOC107886552	10.3093	10.1809	10.1135	8.91878	8.90512	9.01614	1.25826	1.26667e-40	8.85641e-40
gene-LOC107886558	5.64384	5.63335	5.27663	6.4433	6.5373	7.4844	-1.3912	7.23518e-05	0.000156565
gene-LOC107886566	5.673	5.8121	3.76424	0	0	0	7.68994	3.3213e-08	9.10249e-08
gene-LOC107886573	7.96625	7.21706	7.28217	4.54852	4.93408	5.49912	2.53279	8.98889e-15	3.33248e-14
gene-LOC107886574	5.19884	4.15672	4.31337	6.25302	6.09993	5.73807	-1.45962	0.00089678	0.00175025
gene-LOC107886575	11.6347	11.7608	11.7599	13.6105	13.7346	13.6052	-1.93137	0	0
gene-LOC107886578	8.46844	8.54765	8.41689	9.5934	9.60611	9.56735	-1.11287	9.12334e-26	4.69334e-25
gene-LOC107886579	3.19639	4.81376	4.85165	0	0	0	6.79435	9.08969e-06	2.11839e-05
gene-LOC107886582	9.21456	9.03043	9.12066	2.67273	4.66051	4.11222	5.20273	3.65519e-28	1.99205e-27
gene-LOC107886585	8.13815	7.81685	7.89706	6.84297	6.6629	6.50173	1.28417	3.68503e-10	1.11965e-09
gene-LOC107886587	13.0507	13.0127	12.9654	11.378	11.5034	11.4031	1.5815	1.20365e-300	4.99941e-299
gene-LOC107886589	14.2459	14.3232	14.3111	12.0976	12.2067	12.1705	2.13606	0	0
gene-LOC107886591	9.67356	9.52573	9.48162	7.65618	6.81949	7.97288	2.01084	3.38628e-25	1.71616e-24
gene-LOC107886593	8.54536	8.62146	8.45804	7.78485	7.21775	7.31548	1.08033	1.25707e-09	3.72388e-09
gene-LOC107886594	6.55298	6.71179	6.60299	2.19668	2.38526	2.49965	4.56745	3.0385e-17	1.22867e-16
gene-LOC107886599	2.60978	3.08451	2.45829	7.57037	7.69306	7.42701	-5.05083	6.71484e-33	4.06219e-32
gene-LOC107886606	10.9419	11.0309	10.846	12.0144	12.0517	12.1574	-1.1342	2.0917e-86	2.6253e-85
gene-LOC107886610	14.3733	14.3792	14.4289	10.7747	10.7791	10.5203	3.69734	0	0
gene-LOC107886611	10.3082	9.52938	10.2283	6.63758	6.48723	5.70626	3.74293	3.82887e-25	1.93578e-24
gene-LOC107886615	4.72904	3.81707	3.85668	7.20023	7.49614	6.64283	-3.03843	1.13959e-15	4.35509e-15
gene-LOC107886618	3.93466	4.66213	5.34205	2.45425	0	2.76964	2.92983	0.0016722	0.00317384
gene-LOC107886619	6.94836	7.12339	7.21391	8.94	8.779	8.67368	-1.70942	1.65741e-26	8.67973e-26
gene-LOC107886621	6.1586	5.94945	6.82517	4.09837	5.50322	4.60154	1.54728	0.000494142	0.000989243
gene-LOC107886623	10.5444	10.5609	10.4995	9.26397	9.30502	9.00638	1.33623	4.02671e-50	3.2715e-49
gene-LOC107886626	11.2177	10.898	10.9107	9.62975	9.6636	9.87689	1.29116	8.12655e-42	5.79416e-41
gene-LOC107886627	7.24871	7.62512	7.29874	2.67273	3.24013	5.06989	3.48354	1.42724e-15	5.43851e-15
gene-LOC107886628	10.3884	10.3579	10.5541	9.22345	9.0211	9.01289	1.34618	8.14719e-46	6.20598e-45
gene-LOC107886630	12.8331	12.938	12.9451	11.7673	11.8353	11.8722	1.08216	2.53323e-139	4.89682e-138
gene-LOC107886636	9.95006	9.7094	9.96049	6.94091	6.43536	6.16985	3.32399	6.35538e-93	8.52853e-92
gene-LOC107886638	8.22931	8.07382	8.04683	7.2689	6.5373	6.55627	1.28788	6.09054e-09	1.74016e-08
gene-LOC107886640	11.7829	11.5104	11.7039	10.38	10.1461	11.1076	1.06607	0.000718539	0.00141681
gene-LOC107886643	6.05165	5.49059	5.09878	0	0	2.99697	4.45823	4.22513e-07	1.0819e-06
gene-LOC107886647	7.13805	7.48903	7.14226	3.75966	4.71953	3.36611	3.2795	6.24331e-19	2.66468e-18
gene-LOC107886648	7.6878	7.12339	6.94582	6.11062	6.16508	6.28199	1.11079	4.63283e-05	0.000101897
gene-LOC107886649	7.33333	7.68536	7.48404	6.73788	6.16508	6.34531	1.07574	8.65564e-06	2.02058e-05
gene-LOC107886653	9.4327	9.74286	9.24986	5.23796	5.28612	5.70626	4.10784	1.04846e-92	1.40307e-91
gene-LOC107886657	7.45583	7.9263	7.91867	9.2513	9.41178	9.28464	-1.53577	2.26962e-26	1.18424e-25
gene-LOC107886661	9.2269	9.26564	9.5832	10.7388	10.5463	10.2508	-1.15983	8.00337e-22	3.71267e-21
gene-LOC107886665	8.56104	8.5	8.84128	7.39714	7.30705	7.33641	1.2996	1.66766e-15	6.34195e-15
gene-LOC107886666	5.07324	5.63335	6.29141	7.32641	6.45286	7.2835	-1.33348	0.000160575	0.00033639
gene-LOC107886672	10.7854	10.8951	10.9134	12.1992	12.253	12.227	-1.36028	1.21023e-171	2.85276e-170
gene-LOC107886674	9.05205	8.72714	8.84128	7.70036	7.72941	7.86897	1.11638	3.85372e-14	1.39827e-13
gene-LOC107886677	11.1622	11.0647	11.0433	9.90386	9.89564	9.84803	1.20804	1.00737e-72	1.08289e-71
gene-LOC107886678	7.02951	6.15279	7.02763	4.7054	4.39683	3.78687	2.49097	6.87822e-10	2.06274e-09
gene-LOC107886684	2.83288	3.37202	3.44499	4.60273	5.43442	5.79966	-2.23412	0.000311016	0.000634152
gene-LOC107886685	8.80116	8.75863	9.19558	10.0464	9.8402	10.0844	-1.06223	4.95978e-18	2.05761e-17
gene-LOC107886686	8.83702	8.90937	8.92372	10.0537	10.0602	10.3862	-1.28449	2.10119e-32	1.25865e-31
gene-LOC107886687	5.02882	5.07624	4.1766	6.82027	6.38155	6.87513	-1.93609	1.22108e-07	3.2344e-07
gene-LOC107886690	2.83288	4.99394	4.89589	6.20125	6.0548	6.07341	-1.62843	0.00106498	0.00206233
gene-LOC107886695	8.97512	8.60076	9.20879	6.28652	6.36316	6.32451	2.64073	6.87366e-42	4.90643e-41
gene-LOC107886699	0	0	2.6769	5.33723	3.06913	5.76919	-4.17953	0.000124911	0.000264534
gene-LOC107886708	0	0	0	6.87636	6.5373	6.48308	-9.14637	1.35408e-13	4.81276e-13
gene-LOC107886709	13.6704	13.6729	13.6532	12.0408	12.0934	11.9937	1.62209	0	0
gene-LOC107886710	10.2232	10.333	10.1899	9.08273	9.12572	9.01614	1.17525	9.08281e-40	6.2525e-39
gene-LOC107886711	7.77107	7.77434	8.16904	7.07159	6.50411	6.55627	1.18521	1.69986e-07	4.46069e-07
gene-LOC107886713	6.25816	6.22672	6.35618	7.59732	7.83327	8.1129	-1.59071	1.27639e-12	4.35224e-12
gene-LOC107886716	11.0931	11.0225	11.1753	9.31154	9.56043	9.31396	1.70034	1.15944e-95	1.59751e-94
gene-LOC107886717	9.22936	9.35077	9.41287	7.992	8.05572	8.32148	1.21008	1.44217e-20	6.44732e-20
gene-LOC107886727	8.55713	7.50398	7.778	9.07795	9.13116	8.91888	-1.03326	5.25985e-07	1.33813e-06
gene-LOC107886732	11.5872	11.5425	11.6556	12.8053	12.7206	12.779	-1.17309	3.1607e-168	7.29714e-167
gene-LOC107886737	12.1451	12.1797	12.2658	9.44365	9.7422	9.76556	2.54608	2.13414e-279	8.21284e-278
gene-LOC107886738	10.8217	10.9218	10.9074	6.47271	6.38155	5.49912	4.71421	1.42886e-80	1.68849e-79
gene-LOC107886739	10.085	10.297	10.1482	6.65051	7.08937	6.64283	3.3833	6.0495e-137	1.14994e-135
gene-LOC107886740	11.0583	11.1039	11.2384	6.41328	6.47015	6.44504	4.71027	0	0
gene-LOC107886744	7.34243	7.80483	7.98161	9.70293	9.58047	9.66779	-1.9189	2.65427e-40	1.84618e-39
gene-LOC107886749	5.95999	6.01352	5.73199	4.49219	3.39299	4.53067	1.73438	0.000221777	0.00045876
gene-LOC107886755	6.25816	6.71179	6.41816	5.05563	5.24654	5.06989	1.3754	6.12097e-05	0.000133262
gene-LOC107886756	12.4615	12.4808	12.5296	11.3485	11.3728	11.2139	1.1768	4.29545e-134	8.01719e-133
gene-LOC107886762	4.83604	5.26353	4.71016	0	3.53119	0	3.1037	0.00223117	0.00417699
gene-LOC107886763	14.5964	14.6578	14.6214	13.1571	12.9811	13.1579	1.52439	0	0
gene-LOC107886770	8.05199	8.56913	8.54743	10.3185	9.98855	10.573	-1.90523	8.40599e-38	5.58235e-37
gene-LOC107886774	11.3064	11.2028	11.3178	10.2059	10.1937	10.2074	1.07482	4.93961e-68	5.03765e-67
gene-LOC107886788	7.20944	7.0128	7.27381	8.60692	8.35462	8.14884	-1.22123	2.622e-11	8.45475e-11
gene-LOC107886790	9.79291	9.88807	10.0598	12.2388	12.3405	12.3829	-2.40326	1.09544e-303	4.60473e-302
gene-LOC107886798	9.31046	9.44865	9.23486	7.82531	8.3639	8.03821	1.24668	1.00877e-17	4.14368e-17
gene-LOC107886800	7.65164	7.14261	7.37105	6.18357	5.43442	5.21257	1.73708	7.97735e-09	2.26606e-08
gene-LOC107886802	7.63692	7.81685	7.68651	4.49219	5.80521	5.42289	2.42089	2.54257e-16	9.95096e-16
gene-LOC107886805	3.61224	3.71801	2.45829	5.88859	6.38155	6.64283	-3.10829	2.76542e-10	8.46379e-10
gene-LOC107886807	8.51347	8.59379	8.16904	6.50153	6.18615	6.28199	2.11647	1.11495e-25	5.71836e-25
gene-LOC107886808	10.9553	11.0635	10.8593	12.0563	12.0434	12.1228	-1.11314	2.33512e-89	3.02195e-88
gene-LOC107886812	10.6324	10.4447	10.4733	9.4003	9.36864	9.29537	1.16321	1.12497e-42	8.15037e-42
gene-LOC107886817	10.8618	10.7126	10.8175	12.5436	12.5853	12.6454	-1.79398	1.11434e-289	4.45759e-288
gene-LOC107886818	5.15818	4.86096	5.34205	0	0	0	7.48853	3.76855e-08	1.02991e-07
gene-LOC107886822	8.90004	8.98055	8.89403	5.67748	5.07634	2.49965	4.04776	2.94728e-07	7.62205e-07
gene-LOC107886823	2.83288	4.66213	2.20054	0	0	0	5.90082	0.00151246	0.00288363
gene-LOC107886824	11.5592	11.7893	11.6744	12.8566	12.8058	12.774	-1.13522	7.12259e-111	1.12379e-109
gene-LOC107886825	9.90776	9.98579	10.0635	10.987	11.0801	11.062	-1.05583	5.34231e-54	4.57331e-53
gene-LOC107886834	5.42135	5.36524	5.37368	3.66092	3.06913	2.76964	2.28253	0.000111884	0.000237988
gene-LOC107886839	7.27747	6.8351	7.35529	5.99376	5.50322	5.49912	1.49956	2.43794e-07	6.339e-07
gene-LOC107886841	13.3611	13.3314	13.3407	11.7761	11.7325	11.7537	1.59006	0	0
gene-LOC107886845	4.78353	4.079	5.17257	7.21771	6.94845	7.2508	-2.44153	2.80332e-13	9.82539e-13
gene-LOC107886848	7.93048	8.05365	8.14633	10.562	10.6071	10.4667	-2.50322	4.05373e-145	8.15456e-144
gene-LOC107886858	7.25836	7.6919	7.42488	4.24192	5.20583	4.73364	2.74588	2.00267e-18	8.40593e-18
gene-LOC107886863	11.7202	11.7581	11.7884	12.9091	13.0445	12.8798	-1.19046	7.01155e-149	1.44326e-147
gene-LOC107886864	11.0507	11.2781	11.1556	12.1094	12.1817	12.2513	-1.01672	2.38475e-67	2.40902e-66
gene-LOC107886881	10.5464	10.4321	10.3525	8.69064	8.9272	8.43257	1.74847	6.85362e-55	5.94564e-54
gene-LOC107886884	11.3696	11.3625	11.33	6.18357	5.9354	6.14634	5.27915	0	0
gene-LOC107886885	10.1946	10.1856	10.1687	9.07316	8.77204	9.23535	1.14619	2.88429e-26	1.5006e-25
gene-LOC107886886	7.68064	7.87549	8.37061	9.56466	9.65984	9.6088	-1.60668	2.39147e-26	1.2473e-25
gene-LOC107886887	8.24396	8.257	8.33891	3.66092	2.38526	4.11222	4.86623	1.00335e-49	8.09103e-49
gene-LOC107886894	9.08225	9.13494	9.29805	11.675	11.559	11.5261	-2.41458	8.0345e-237	2.59328e-235
gene-LOC107886896	11.5747	11.7812	11.6471	12.7765	12.9085	12.6431	-1.11004	1.11949e-72	1.20302e-71
gene-LOC107886900	10.2883	10.3476	10.496	9.27861	9.174	9.03547	1.2131	1.91684e-37	1.26454e-36
gene-LOC107886906	8.42197	7.73688	8.10923	4.80124	4.98307	5.53577	3.02446	4.71988e-28	2.56606e-27
gene-LOC107886909	6.70187	6.56275	5.17257	9.82767	9.99603	9.99513	-3.67117	3.88999e-17	1.56734e-16
gene-LOC107886910	3.34872	3.61164	3.76424	6.83166	7.32616	7.03731	-3.60237	6.01609e-21	2.72267e-20
gene-LOC107886913	7.56874	7.62512	7.75417	5.95261	5.46923	4.37753	2.25618	4.19377e-13	1.45938e-12
gene-LOC107886920	6.56858	5.26353	5.43493	3.03006	0	0	4.55472	0.00341882	0.00626527
gene-LOC107886923	6.93638	7.5479	7.19633	8.32997	7.99131	8.42281	-1.01381	4.65642e-07	1.18953e-06
gene-LOC107886927	7.72308	7.88122	7.95048	7.19141	6.39971	6.36582	1.14856	2.34972e-06	5.71807e-06
gene-LOC107886934	6.00655	5.52029	4.9805	3.03006	2.38526	3.36611	2.74836	9.02423e-06	2.1036e-05
gene-LOC107886935	13.7896	13.7658	13.755	11.0316	10.9234	10.8824	2.82089	0	0
gene-LOC107886936	10.3151	10.1739	10.2433	11.5008	11.5097	11.459	-1.2463	6.04309e-99	8.5784e-98
gene-LOC107886938	9.31278	9.61619	9.63142	8.34595	7.96106	7.57525	1.5304	2.58561e-20	1.14711e-19
gene-LOC107886944	12.7564	12.7353	12.7546	10.8032	10.8576	10.7801	1.93517	0	0
gene-LOC107886946	12.8092	12.7749	12.7994	10.023	9.85344	9.99019	2.8372	0	0
gene-LOC107886953	7.0848	7.15213	7.21391	5.67748	5.20583	6.14634	1.44734	7.35949e-07	1.85249e-06
gene-LOC107886955	12.1868	12.2862	12.2422	10.6288	10.6169	10.5631	1.63567	1.27785e-239	4.17813e-238
gene-LOC107886956	4.19802	6.44378	6.01878	3.18023	0	3.5204	3.17813	3.07165e-05	6.85994e-05
gene-LOC107886957	8.10644	8.29186	8.49087	9.67473	9.7225	9.49007	-1.32922	5.02287e-26	2.60096e-25
gene-LOC107886959	9.32431	9.47353	9.52628	7.77308	7.8793	7.81034	1.62805	8.54215e-39	5.77966e-38
gene-LOC107886960	12.4881	12.5755	12.5351	10.1156	10.2398	10.0099	2.4086	0	0
gene-LOC107886961	13.3913	13.3616	13.3751	9.29928	9.48164	9.59149	3.92263	0	0
gene-LOC107886963	3.48649	0	3.0344	7.0027	6.32566	7.01152	-4.28084	1.09308e-15	4.18245e-15
gene-LOC107886965	0	0	0	4.97572	3.24013	3.65978	-6.59583	4.72977e-05	0.00010396
gene-LOC107886966	0	0	0	4.49219	4.71953	3.5204	-6.77452	1.13428e-05	2.62248e-05
gene-LOC107886969	8.58425	8.37956	8.48364	10.1547	10.1299	10.1787	-1.67337	8.79381e-67	8.8209e-66
gene-LOC107886970	4.72904	4.99394	4.9805	0	2.65087	3.5204	2.50619	0.00368639	0.00672932
gene-LOC107886971	5.64384	5.22797	5.2081	6.93035	6.5373	5.91546	-1.17227	0.00133858	0.00256714
gene-LOC107886972	6.64415	6.92668	6.70598	7.85911	8.06143	8.36796	-1.35182	4.82824e-11	1.53623e-10
gene-LOC107886973	5.98346	6.24463	6.30787	8.35387	8.42723	8.21249	-2.16183	2.81901e-28	1.54021e-27
gene-LOC107886974	7.43044	7.5479	7.62213	8.7062	8.57837	9.31396	-1.36933	5.81827e-13	2.01232e-12
gene-LOC107886976	5.07324	4.95096	3.94356	0	0	0	7.07635	1.00552e-06	2.50764e-06
gene-LOC107886979	4.67241	5.22797	5.09878	6.26987	6.55361	6.28199	-1.3802	0.000113224	0.000240651
gene-LOC107886982	9.42201	9.54933	9.2	5.51736	6.09993	4.73364	3.86222	1.58744e-72	1.7018e-71
gene-LOC107886984	5.38657	6.3804	5.73199	7.21771	7.65577	7.83995	-1.71263	3.76232e-09	1.08776e-08
gene-LOC107886988	10.5276	10.4183	10.4706	12.3682	12.358	12.4375	-1.91643	0	0
gene-LOC107886989	10.4871	10.3733	10.5523	8.22154	8.65597	8.62347	1.96745	2.00711e-69	2.07934e-68
gene-LOC107886992	9.94409	10.221	9.91688	9.00182	8.67473	9.17272	1.07233	2.40808e-17	9.77402e-17
gene-LOC107886995	7.39588	7.2261	7.54087	6.07271	5.32465	6.23817	1.48007	1.00518e-07	2.67685e-07
gene-LOC107886998	7.95443	7.76196	7.64175	5.13135	2.38526	3.36611	3.78297	1.12337e-06	2.79433e-06
gene-LOC107887003	8.95745	9.21885	8.79238	10.0105	9.95824	10.1059	-1.02711	4.90943e-20	2.16159e-19
gene-LOC107887007	8.79122	8.92888	8.80403	10.1295	10.2015	10.1059	-1.30514	2.4271e-45	1.83612e-44
gene-LOC107887009	11.6844	11.5366	11.8399	10.3316	10.3051	10.416	1.34207	8.83969e-75	9.78015e-74
gene-LOC107887014	5.78408	5.88241	6.2579	3.03006	3.24013	4.0117	2.63096	2.18488e-07	5.69727e-07
gene-LOC107887016	8.05753	8.01765	7.93466	6.09179	5.88473	5.82949	2.07681	3.87926e-22	1.81658e-21
gene-LOC107887018	14.2956	14.2883	14.3043	11.2976	11.3314	11.328	2.97826	0	0
gene-LOC107887019	4.8867	3.61164	5.2081	1.48136	1.63793	0	4.23207	0.000113307	0.000240812
gene-LOC107887021	5.91188	6.03426	5.2081	7.15559	6.89824	7.2835	-1.37876	3.20981e-06	7.73087e-06
gene-LOC107887026	9.88457	9.67019	9.57811	8.61353	8.64459	8.86588	1.00759	2.1439e-17	8.71354e-17
gene-LOC107887029	8.29643	7.73688	8.13253	5.54531	5.20583	4.2944	2.98514	2.12757e-25	1.08358e-24
gene-LOC107887031	0	2.24529	3.0344	4.37248	4.93408	5.21257	-2.93853	0.000804856	0.00157874
gene-LOC107887033	2.34577	1.52138	0	4.54852	4.16169	4.60154	-3.42472	0.00108229	0.00209454
gene-LOC107887037	16.913	16.9325	16.9262	18.9633	18.9434	18.9632	-2.03275	0	0
gene-LOC107887039	4.8867	4.86096	4.1766	7.84793	6.8594	7.41722	-2.8098	3.2524e-16	1.26935e-15
gene-LOC107887046	9.91997	10.0187	9.96958	10.9038	11.0906	11.0876	-1.05927	2.24731e-47	1.75286e-46
gene-LOC107887049	12.7208	12.6338	12.6769	13.9121	13.8542	13.882	-1.20591	0	0
gene-LOC107887050	10.5572	10.6196	10.5839	11.6876	11.686	11.6951	-1.10265	1.02378e-103	1.51739e-102
gene-LOC107887053	8.20456	8.69819	8.24369	5.30489	5.28612	6.80178	2.43843	3.77679e-06	9.06138e-06
gene-LOC107887055	7.25836	7.38792	7.35529	5.45978	5.72106	5.21257	1.87683	3.06804e-12	1.02912e-11
gene-LOC107887057	9.05205	9.38549	9.41477	10.5611	10.8109	10.839	-1.44801	3.50128e-44	2.60146e-43
gene-LOC107887062	7.69493	7.94832	8.03698	6.94091	6.32566	5.49912	1.52985	9.12819e-08	2.4374e-07
gene-LOC107887064	4.67241	5.49059	5.80341	3.55492	3.24013	2.49965	2.35446	0.000197561	0.000410493
gene-LOC107887072	8.28703	7.76816	7.96093	6.86531	7.03232	6.28199	1.26307	4.91619e-08	1.33409e-07
gene-LOC107887074	10.8152	10.6882	10.6685	9.35166	9.29293	9.26567	1.42128	2.11744e-71	2.2413e-70
gene-LOC107887075	9.18197	9.19603	8.97102	6.50153	6.99697	6.62593	2.41014	6.27983e-47	4.86553e-46
gene-LOC107887080	7.19946	7.04381	6.62943	4.17193	4.4674	4.96628	2.46799	3.35844e-12	1.1249e-11
gene-LOC107887084	10.6062	10.5618	10.6149	9.32167	9.41401	8.80337	1.38931	2.00413e-32	1.20097e-31
gene-LOC107887088	11.2812	11.2921	11.287	10.1558	10.1621	9.60449	1.28992	3.9549e-14	1.43431e-13
gene-LOC107887096	8.40903	8.25258	8.17802	9.66839	9.7225	9.96857	-1.51225	5.94756e-36	3.81079e-35
gene-LOC107887097	10.4177	10.5529	10.504	11.5282	11.433	11.5514	-1.01239	9.99737e-64	9.67157e-63
gene-LOC107887101	11.0972	11.2672	11.1029	12.7321	12.4995	12.6688	-1.47936	6.77797e-131	1.23284e-129
gene-LOC107887102	13.3019	13.2689	13.2658	11.7232	11.7126	11.7032	1.56582	0	0
gene-LOC107887106	8.59571	8.84039	8.61185	9.7592	9.85179	9.90343	-1.15288	5.02914e-27	2.66999e-26
gene-LOC107887107	4.11547	3.81707	4.10303	0	0	0	6.32248	8.91102e-05	0.000191268
gene-LOC107887112	10.0353	10.1192	9.74915	12.3217	12.2633	12.3077	-2.32367	3.94784e-239	1.28546e-237
gene-LOC107887114	7.489	7.66556	7.64823	6.20125	5.20583	5.06989	2.02376	1.16589e-11	3.81643e-11
gene-LOC107887115	9.13297	9.25022	9.17329	4.7054	2.87511	2.49965	5.56887	2.40372e-17	9.75693e-17
gene-LOC107887120	6.3513	5.6059	6.41816	3.93893	4.83079	4.2944	1.82257	4.45634e-05	9.81597e-05
gene-LOC107887130	10.9568	10.9864	11.1193	9.46758	9.90043	9.44259	1.40492	7.23312e-43	5.25736e-42
gene-LOC107887132	8.23421	8.32169	8.39393	9.38685	9.24603	9.44741	-1.04557	1.55572e-18	6.55575e-18
gene-LOC107887145	6.13783	6.34764	6.40291	7.23497	7.22795	7.57525	-1.06044	1.08126e-05	2.50394e-05
gene-LOC107887149	9.29178	9.09107	9.32661	7.71889	7.53774	7.66071	1.60265	9.08565e-32	5.36575e-31
gene-LOC107887156	8.04643	8.0072	8.32279	5.33723	5.69189	5.70626	2.57778	5.37138e-29	2.98166e-28
gene-LOC107887159	8.60709	8.79858	8.79238	9.73362	10.0094	9.73435	-1.09696	5.55716e-22	2.59033e-21
gene-LOC107887162	10.6817	10.6915	10.7863	4.43358	6.16508	6.72449	4.69388	9.25438e-15	3.42969e-14
gene-LOC107887163	8.43904	8.58327	8.57491	6.35129	6.5373	5.76919	2.28732	2.02061e-29	1.13245e-28
gene-LOC107887166	4.42065	4.43144	5.49369	1.8829	0	0	4.84675	3.2977e-05	7.34363e-05
gene-LOC107887168	12.2657	12.2597	12.2053	7.93503	7.9239	7.7953	4.35934	0	0
gene-LOC107887171	9.98099	9.9911	9.86078	12.2564	12.3458	12.3027	-2.35831	0	0
gene-LOC107887175	9.01836	8.91776	9.13688	10.1905	10.0602	10.0033	-1.06196	3.34567e-27	1.78361e-26
gene-LOC107887194	7.53737	7.79878	6.87022	3.31623	4.16169	3.5204	3.85347	6.49568e-23	3.09718e-22
gene-LOC107887200	9.45386	9.06359	9.38792	8.1596	7.97929	7.89742	1.29524	9.5247e-20	4.16274e-19
gene-LOC107887204	9.95452	10.061	10.0707	8.77569	9.04725	8.80712	1.15067	2.51938e-29	1.40934e-28
gene-LOC107887215	10.89	10.8483	10.8992	8.66858	9.73328	8.82574	1.72503	2.85999e-07	7.4027e-07
gene-LOC107887216	6.11677	7.36355	7.18745	3.93893	5.24654	5.79966	1.84563	2.32987e-05	5.25769e-05
gene-LOC107887224	7.69493	7.71777	7.72993	10.1421	10.0197	10.1831	-2.40746	8.6483e-109	1.34161e-107
gene-LOC107887229	6.33314	6.19023	6.13408	9.45105	8.99446	9.40098	-3.09427	3.04307e-68	3.11408e-67
gene-LOC107887234	11.3295	11.1936	11.354	9.81337	9.63897	9.85711	1.52245	1.14919e-92	1.53689e-91
gene-LOC107887235	3.83499	2.91596	5.37368	2.45425	0	0	3.66504	0.00422885	0.00766258
gene-LOC107887239	5.98346	4.76496	4.37719	6.7972	6.18615	6.88936	-1.47632	0.000459714	0.000922672
gene-LOC107887241	8.22931	7.97001	8.1509	6.82027	7.25812	6.36582	1.26465	1.35164e-08	3.78711e-08
gene-LOC107887250	7.6878	7.85232	8.2394	9.52836	9.82684	9.43776	-1.66375	1.43984e-27	7.75423e-27
gene-LOC107887255	2.34577	2.50504	0	6.28652	4.59897	6.52014	-4.46733	4.99581e-09	1.43363e-08
gene-LOC107887274	10.8094	10.6931	10.8586	11.7772	11.8465	11.9032	-1.05418	7.65796e-75	8.48165e-74
gene-LOC107887276	10.3807	9.93431	10.2043	11.5216	11.5954	11.6726	-1.41449	1.17258e-60	1.09152e-59
gene-LOC107887277	9.55522	9.60064	9.99903	7.12813	6.81949	6.81675	2.80841	8.41815e-70	8.75429e-69
gene-LOC107887278	10.9553	10.7389	10.9026	9.64436	9.83354	9.77708	1.11681	1.30607e-42	9.44833e-42
gene-LOC107887279	6.58401	6.5484	6.68091	8.48232	8.35462	8.40806	-1.82106	4.72987e-25	2.38804e-24
gene-LOC107887282	4.8867	3.99687	4.10303	6.67602	6.64779	6.23817	-2.21295	2.53849e-08	7.00784e-08
gene-LOC107887286	8.76099	8.85503	8.80113	5.51736	3.39299	4.79541	4.03817	3.44118e-14	1.2506e-13
gene-LOC107887288	7.92443	8.01243	8.10923	6.72572	7.12255	7.18309	1.00469	2.56332e-07	6.65731e-07
gene-LOC107887289	4.8867	5.11569	4.55326	0	0	0	7.2158	2.80496e-07	7.26416e-07
gene-LOC107887300	6.25816	6.57695	6.66822	8.22586	7.46199	7.96618	-1.41644	4.27161e-09	1.23082e-08
gene-LOC107887302	3.72791	3.99687	5.5222	6.94091	6.94845	6.62593	-2.23623	2.07299e-07	5.41202e-07
gene-LOC107887303	12.8953	13.0288	12.9246	16.0655	16.1875	16.0644	-3.15633	0	0
gene-LOC107887309	11.8078	11.7526	11.7452	12.8487	12.8869	12.7923	-1.07516	6.65512e-163	1.49527e-161
gene-LOC107887310	10.1641	9.95621	9.91284	6.01391	7.00885	6.75591	3.38987	7.32099e-87	9.24584e-86
gene-LOC107887311	0	0	3.32067	6.58469	6.55361	6.98525	-5.11252	0.00207702	0.00390213
gene-LOC107887312	10.6119	10.5884	10.5085	4.49219	5.24654	4.60154	5.81052	1.50371e-214	4.39115e-213
gene-LOC107887314	4.93564	4.99394	6.37192	6.87636	7.13345	6.36582	-1.24194	0.00189991	0.00358418
gene-LOC107887317	9.47884	9.5761	9.32459	7.68159	7.40019	7.97288	1.76757	8.08868e-33	4.88344e-32
gene-LOC107887318	6.17907	6.17163	6.41816	3.66092	0	3.5204	3.34799	6.61966e-09	1.88782e-08
gene-LOC107887320	9.69858	9.63837	9.67333	8.30974	8.43165	8.46144	1.27254	1.31796e-32	7.92656e-32
gene-LOC107887321	11.4617	11.5311	11.4932	10.3246	10.3278	10.326	1.17033	2.94331e-98	4.15562e-97
gene-LOC107887323	5.7571	6.61874	5.60449	8.90537	9.174	9.01289	-2.98625	2.53531e-43	1.85803e-42
gene-LOC107887326	7.91835	8.03319	8.02209	4.93404	5.72106	5.11904	2.73113	3.39627e-27	1.81043e-26
gene-LOC107887330	12.1529	12.0825	12.0371	10.0561	10.0927	10.5076	1.85962	1.17764e-33	7.23708e-33
gene-LOC107887332	8.18445	8.04345	8.36668	6.11062	6.80594	6.02266	1.86044	6.08355e-16	2.34891e-15
gene-LOC107887334	8.5804	8.4352	8.64787	10.8752	10.3171	10.6503	-2.07858	9.54122e-63	9.13884e-62
gene-LOC107887338	8.4601	8.257	8.31874	9.73665	9.174	9.2927	-1.07941	6.01181e-13	2.07845e-12
gene-LOC107887340	10.7695	10.5609	10.6395	7.27725	8.2484	7.70966	2.86635	1.59282e-23	7.72416e-23
gene-LOC107887342	9.69326	9.57786	9.49426	11.1642	11.1156	11.0745	-1.53084	4.64263e-100	6.65352e-99
gene-LOC107887343	10.0493	10.1216	10.0899	6.9618	6.58569	7.13612	3.18838	6.55903e-130	1.18684e-128
gene-LOC107887366	5.64384	4.76496	0	9.76516	9.96588	9.07336	-5.00138	0.000713014	0.00140623
gene-LOC107887367	6.6588	6.74991	5.89345	5.23796	5.20583	5.70626	1.10141	0.00245659	0.00457775
gene-LOC107887368	8.46428	8.27454	8.26914	4.89112	5.36218	5.57152	3.08485	3.72848e-40	2.58734e-39
gene-LOC107887370	8.16918	7.58351	8.00704	6.9824	6.73619	6.55627	1.17338	1.31557e-07	3.47706e-07
gene-LOC107887373	10.9883	10.9764	11.0749	9.99662	9.76865	10.0563	1.06928	2.97792e-42	2.13998e-41
gene-LOC107887375	5.27689	4.76496	4.60747	0	0	2.49965	4.33861	4.73116e-05	0.000103987
gene-LOC107887383	14.1803	14.1014	14.0109	9.52661	9.55234	9.353	4.61747	0	0
gene-LOC107887387	8.22931	8.0072	8.14174	9.88211	9.47094	9.79798	-1.60351	4.56332e-34	2.82897e-33
gene-LOC107887397	10.3917	10.3299	10.1344	8.42706	8.71879	8.75754	1.65351	2.37815e-50	1.93714e-49
gene-LOC107887420	8.88765	8.86664	8.86651	9.90386	10.0459	10.0844	-1.14034	1.18969e-32	7.16194e-32
gene-LOC107887431	3.72791	4.23046	1.48453	6.20125	6.63251	6.3034	-2.97469	2.01646e-08	5.59769e-08
gene-LOC107887433	8.63329	8.64525	8.7953	6.67602	6.72183	6.97194	1.91214	1.03933e-29	5.86596e-29
gene-LOC107887434	3.72791	4.36751	4.02549	0	0	0	6.3719	7.06099e-05	0.000152938
gene-LOC107887436	11.5494	11.6927	11.5393	9.34572	9.82852	9.31659	2.08043	6.80006e-31	3.94331e-30
gene-LOC107887450	10.0465	9.78324	10.239	10.9813	11.0409	11.1961	-1.04043	4.31907e-27	2.29786e-26
gene-LOC107887452	8.28703	8.31323	7.778	9.56807	9.65796	9.647	-1.48354	5.44852e-27	2.89019e-26
gene-LOC107887459	4.67241	4.86096	5.55015	0	2.65087	0	4.24124	2.4661e-05	5.55394e-05
gene-LOC107887463	4.19802	4.60782	5.13615	0	0	0	7.03968	1.14083e-06	2.83618e-06
gene-LOC107887474	8.93054	8.49252	8.72653	10.0513	10.0153	9.8297	-1.24535	1.0495e-25	5.38615e-25
gene-LOC107887475	9.17943	9.20062	9.2752	10.2981	10.4208	10.1729	-1.0832	4.11289e-32	2.44571e-31
gene-LOC107887478	12.5039	12.5724	12.5739	10.5491	10.5695	10.7492	1.92818	1.43959e-284	5.64718e-283
gene-LOC107887484	7.25836	6.85855	6.9563	3.31623	0	0	5.41062	0.000599928	0.0011918
gene-LOC107887485	4.61347	4.81376	5.13615	6.36704	5.9354	5.85872	-1.23003	0.00195774	0.00368874
gene-LOC107887493	8.64437	8.68185	8.38232	9.86696	9.79633	10.1495	-1.37236	5.21656e-29	2.89649e-28
gene-LOC107887506	8.88454	8.67196	8.59852	7.30204	7.31664	7.68539	1.28612	8.54394e-15	3.17183e-14
gene-LOC107887511	6.13783	5.39762	5.68233	7.0027	6.84622	6.36582	-1.01072	0.00169713	0.00321833
gene-LOC107887519	9.59385	9.31732	9.64283	6.07271	5.83221	6.62593	3.33727	2.32164e-76	2.61984e-75
gene-LOC107887522	8.83702	8.88389	8.9076	10.9378	10.7989	10.7915	-1.97052	3.10101e-128	5.55362e-127
gene-LOC107887523	10.9192	11.0406	10.9753	14.1424	14.1577	13.9976	-3.12221	0	0
gene-LOC107887527	11.2794	11.432	11.3066	9.78873	9.88601	9.87332	1.4933	3.1283e-107	4.77396e-106
gene-LOC107887531	6.47234	6.87013	6.05824	8.40434	8.43165	7.74922	-1.73704	2.17972e-12	7.35662e-12
gene-LOC107887532	6.17907	6.36411	6.34025	8.69377	8.84675	8.78825	-2.49353	1.87985e-47	1.46807e-46
gene-LOC107887541	6.25816	5.03568	5.91511	3.03006	3.98051	3.19331	2.47299	1.17834e-05	2.72165e-05
gene-LOC107887562	8.2823	7.89829	8.1825	4.54852	4.4674	5.21257	3.41094	1.42948e-36	9.28214e-36
gene-LOC107887567	10.3895	10.4601	10.3041	11.6078	11.6819	11.5565	-1.23145	4.70036e-91	6.18477e-90
gene-LOC107887571	3.93466	5.49059	5.02102	2.19668	3.06913	2.99697	2.337	0.00199875	0.00376251
gene-LOC107887574	8.74391	8.45071	8.88583	0	0	0	11.0975	1.3461e-20	6.02301e-20
gene-LOC107887578	3.72791	3.08451	3.55944	0	0	0	5.74256	0.00175267	0.00331946
gene-LOC107887586	4.0279	4.15672	3.32067	0	0	0	6.17298	0.000223246	0.000461738
gene-LOC107887589	3.34872	0	0	5.16776	5.24654	4.37753	-3.35792	0.00103271	0.00200299
gene-LOC107887592	8.34706	8.6317	8.09506	9.92662	10.1326	10.2074	-1.72162	5.15041e-40	3.56305e-39
gene-LOC107887593	10.0904	9.90505	10.1029	8.81927	8.7006	8.78064	1.26904	1.70024e-36	1.10221e-35
gene-LOC107887602	6.87497	6.81127	6.92462	8.07104	8.44045	8.27887	-1.40627	2.50751e-14	9.15466e-14
gene-LOC107887604	6.4217	6.51928	7.11444	1.48136	2.38526	0	5.67291	7.20168e-16	2.77381e-15
gene-LOC107887607	11.2257	11.1533	11.1522	9.90521	9.93508	9.90868	1.26178	1.72194e-88	2.2084e-87
gene-LOC107887629	7.01819	7.14261	6.83656	8.19532	8.06712	8.16062	-1.14475	2.38793e-10	7.33382e-10
gene-LOC107887632	11.3679	11.2894	11.3035	9.87937	9.63514	9.79798	1.54577	1.96817e-104	2.94e-103
gene-LOC107887642	10.0423	10.0547	10.0091	7.9403	7.49614	7.60142	2.34221	7.90837e-82	9.47723e-81
gene-LOC107887644	4.27611	4.76496	4.43829	2.86243	0	2.16723	2.7146	0.00512283	0.00918892
gene-LOC107887658	4.19802	3.08451	2.45829	0	0	0	5.68313	0.00279279	0.00517477
gene-LOC107887692	9.02403	8.76795	9.02928	6.38262	5.50322	6.69238	2.69028	1.0547e-34	6.60294e-34
gene-LOC107887693	9.38724	9.42725	9.2752	8.15053	8.34059	8.23496	1.12421	5.65385e-21	2.55983e-20
gene-LOC107887694	8.76438	8.59029	8.81271	10.3246	10.4428	10.3887	-1.66246	4.42186e-71	4.66873e-70
gene-LOC107887727	7.34243	7.03354	7.4399	5.72714	5.6317	5.94301	1.52912	9.03415e-09	2.55933e-08
gene-LOC107887735	3.93466	3.99687	3.94356	0	0	0	6.25898	0.000125641	0.00026599
gene-LOC107887770	6.11677	6.41244	5.30971	7.30204	7.39114	6.90346	-1.21371	7.41761e-05	0.000160347
gene-LOC107887775	13.5745	13.4657	13.5054	11.8844	11.8957	11.8988	1.62315	0	0
gene-LOC107887792	8.28703	8.33429	8.64787	6.48719	6.41764	6.90346	1.83	5.30769e-20	2.33514e-19
gene-LOC107887822	1.60485	1.52138	2.45829	6.21871	6.14369	6.12243	-4.63885	4.38248e-13	1.52319e-12
gene-LOC107887846	9.16411	9.1705	8.95019	10.6033	10.6869	10.5586	-1.52175	6.1899e-68	6.30763e-67
gene-LOC107887854	8.40033	8.57622	7.98673	7.08117	7.15499	7.69352	1.01389	1.67321e-06	4.11303e-06
gene-LOC107887865	9.84509	9.87375	9.82833	11.709	11.6237	11.6393	-1.81032	1.2926e-209	3.67727e-208
gene-LOC107887876	7.10633	7.17098	7.34734	8.49313	8.65219	8.89439	-1.48011	2.14475e-18	8.99029e-18
gene-LOC107887882	11.1065	11.0885	11.0598	12.2367	12.1823	12.1922	-1.11988	2.59828e-141	5.09943e-140
gene-LOC107887895	12.3463	12.2395	12.3158	15.0728	15.1476	15.0699	-2.7965	0	0
gene-LOC107887930	8.92146	8.75239	8.48001	10.2586	10.101	10.1014	-1.43129	1.95261e-36	1.26411e-35
gene-LOC107887943	7.22921	7.89829	7.34734	1.8829	3.53119	3.5204	4.57867	1.10512e-26	5.81506e-26
gene-LOC107887949	9.55522	9.65688	9.87743	8.29746	8.17649	8.03181	1.53096	8.42418e-34	5.19224e-33
gene-LOC107887950	4.48783	3.61164	5.27663	0	0	0	6.95025	3.16916e-06	7.63737e-06
gene-LOC107887956	4.27611	5.85935	5.27663	2.19668	0	0	4.84789	2.8041e-06	6.7857e-06
gene-LOC107887970	9.54933	9.50359	9.66377	2.45425	0	3.36611	7.41672	1.05082e-69	1.09097e-68
gene-LOC107887994	5.52093	4.99394	5.75619	7.03263	6.89824	6.62593	-1.42683	6.677e-06	1.57143e-05
gene-LOC107887998	5.70158	6.0547	6.52062	0	2.38526	0	5.64912	9.0787e-11	2.85152e-10
gene-LOC107888056	11.4892	11.6931	11.6764	13.8552	13.9052	13.9408	-2.27763	0	0
gene-LOC107888078	9.00696	8.68513	8.95019	10.9978	10.8957	10.828	-2.02533	1.92631e-108	2.98019e-107
gene-LOC107888080	5.15818	4.66213	5.2081	2.19668	0	0	4.59425	1.0288e-05	2.38694e-05
gene-LOC107888086	3.34872	2.50504	0	6.39803	6.64779	6.14634	-4.22376	1.00529e-12	3.44148e-12
gene-LOC107888088	0	0	0	7.32641	7.24813	7.37738	-9.82509	4.9388e-16	1.91456e-15
gene-LOC107888104	3.93466	6.51928	5.5222	0	0	0	8.04134	4.79338e-09	1.37668e-08
gene-LOC107888107	2.83288	4.43144	4.10303	0	0	0	6.23541	0.000204236	0.000423731
gene-LOC107888125	5.81056	5.92745	5.95747	8.62667	8.63696	8.5626	-2.72857	2.1174e-48	1.67692e-47
gene-LOC107888151	8.07947	7.74947	7.95572	7.38945	6.7645	6.44504	1.01087	2.54487e-05	5.72252e-05
gene-LOC107888154	7.84339	7.69841	7.19633	6.21871	4.59897	5.82949	1.92162	1.03838e-08	2.93188e-08
gene-LOC107888167	7.96035	7.79878	7.46214	3.03006	3.88061	5.11904	3.6013	4.74578e-22	2.21624e-21
gene-LOC107888174	6.09539	6.64595	5.49369	7.9818	7.52124	8.02538	-1.72189	6.13775e-10	1.84553e-09
gene-LOC107888175	10.3369	10.221	10.3664	11.7266	12.0028	11.8811	-1.56527	6.94546e-109	1.07904e-107
gene-LOC107888177	0	0	0	9.17059	9.1065	9.35812	-11.7286	5.16153e-23	2.46723e-22
gene-LOC107888183	3.34872	3.37202	4.02549	6.33537	6.61708	6.90346	-3.11751	2.12345e-13	7.48634e-13
gene-LOC107888188	6.75738	6.72461	6.77867	2.19668	0	3.90366	4.21106	8.20166e-05	0.000176676
gene-LOC107888189	4.55202	4.71446	5.02102	0	2.38526	0	4.24996	0.000104061	0.000221963
gene-LOC107888190	7.28693	7.14261	7.52687	5.01623	5.72106	2.99697	2.40048	8.33924e-09	2.36693e-08
gene-LOC107888195	8.5295	7.99138	7.93995	6.5575	4.93408	6.28199	2.11273	5.28044e-12	1.75465e-11
gene-LOC107888204	0	0	0	3.75966	4.88336	5.01901	-7.10688	1.32986e-06	3.28999e-06
gene-LOC107888217	6.27728	6.67265	6.27475	5.62606	5.03046	5.57152	1.00295	0.00351449	0.00643036
gene-LOC107888227	8.09572	8.32169	8.40928	9.31154	9.42292	9.75588	-1.22714	2.88849e-18	1.2062e-17
gene-LOC107888271	11.3088	11.2644	11.346	12.4106	12.3405	12.3552	-1.0629	4.413e-130	7.99673e-129
gene-LOC107888276	6.72989	6.31411	6.77867	5.36885	4.83079	5.3424	1.44449	2.15721e-05	4.88137e-05
gene-LOC107888281	9.85307	9.68666	9.65736	10.716	10.8755	10.8824	-1.09265	5.10062e-42	3.6487e-41
gene-LOC107888282	11.807	11.9211	11.799	9.93192	9.92884	9.67808	1.99075	1.7207e-180	4.25221e-179
gene-LOC107888283	8.39597	8.51113	8.5509	7.11886	7.21775	7.31548	1.27696	3.36707e-15	1.26819e-14
gene-LOC107888284	6.83683	6.65936	6.71835	8.1414	7.72941	8.02538	-1.24542	6.93318e-10	2.07893e-09
gene-LOC107888285	5.27689	4.76496	5.27663	6.33537	6.60147	6.44504	-1.36472	7.52168e-05	0.00016253
gene-LOC107888291	6.7437	7.08414	6.50642	5.82159	4.88336	5.57152	1.33549	7.91955e-05	0.000170863
gene-LOC107888293	10.5727	10.5654	10.6717	8.61353	8.64459	8.97	1.85926	2.14846e-78	2.48236e-77
gene-LOC107888294	12.1839	12.0788	12.219	11.0973	11.1774	11.2111	1.00048	1.95117e-82	2.35169e-81
gene-LOC107888296	8.74391	8.70143	8.3588	10.2147	10.3652	10.0689	-1.61449	4.3769e-43	3.19166e-42
gene-LOC107888299	10.5464	10.4858	10.2782	9.17954	9.13659	9.14333	1.28841	9.74798e-44	7.19427e-43
gene-LOC107888301	12.1122	12.1182	12.1601	9.63138	9.6711	9.58495	2.50164	0	0
gene-LOC107888302	7.80439	7.4815	7.0956	6.01391	5.28612	5.42289	1.88994	1.6053e-10	4.97542e-10
gene-LOC107888304	9.59955	9.48299	9.60501	8.58014	7.82658	7.51226	1.51965	1.76893e-06	4.34238e-06
gene-LOC107888311	12.4925	12.4831	12.4923	13.5699	13.6056	13.5484	-1.08577	1.3882e-291	5.58865e-290
gene-LOC107888313	6.33314	5.5494	6.22359	3.66092	5.28612	2.49965	1.87213	0.00132211	0.00253719
gene-LOC107888314	9.86259	9.8593	10.1298	8.37349	8.2534	8.45666	1.59695	2.65482e-43	1.94449e-42
gene-LOC107888317	8.05199	8.03833	7.76614	6.20125	5.66211	6.62593	1.76029	8.47331e-13	2.91104e-12
gene-LOC107888318	10.3684	10.2601	10.2561	9.17507	8.99446	9.11332	1.19958	5.96828e-41	4.19911e-40
gene-LOC107888321	5.61408	4.90666	5.02102	3.75966	3.88061	2.76964	1.74367	0.00429357	0.00777291
gene-LOC107888325	10.6259	10.6468	10.6362	9.59005	9.4207	9.26567	1.2024	1.83878e-43	1.35056e-42
gene-LOC107888326	12.2543	12.3188	12.2867	14.1618	14.1798	14.1992	-1.89325	0	0
gene-LOC107888332	10.5601	10.6392	10.6843	11.7497	11.6646	11.736	-1.08844	6.54724e-87	8.27364e-86
gene-LOC107888336	11.3483	11.3569	11.2277	12.7076	12.6609	12.6556	-1.36392	1.25093e-206	3.51418e-205
gene-LOC107888340	9.3289	9.00702	8.65432	10.6531	10.7493	10.5653	-1.63935	8.58334e-40	5.91127e-39
gene-LOC107888345	8.12239	8.40367	8.64138	9.69982	9.57249	9.65118	-1.23789	1.75928e-21	8.08235e-21
gene-LOC107888347	10.8931	10.8135	10.9727	16.405	16.3692	16.4089	-5.49995	0	0
gene-LOC107888348	0	0	0	4.80124	5.83221	5.25716	-7.83743	5.72553e-09	1.639e-08
gene-LOC107888356	11.1487	11.0854	10.9772	9.50898	9.42292	9.45221	1.61033	6.12798e-104	9.10188e-103
gene-LOC107888358	9.74738	9.69319	9.49786	8.50741	8.2534	8.76528	1.12994	1.95196e-17	7.94836e-17
gene-LOC107888363	12.2598	12.2762	12.3025	13.973	14.0442	13.8978	-1.69354	0	0
gene-LOC107888365	4.35019	3.90977	3.0344	6.6886	6.55361	6.78665	-2.9184	1.53584e-12	5.21993e-12
gene-LOC107888377	8.92752	9.06107	9.19115	5.59964	5.36218	6.28199	3.29971	1.21596e-58	1.10298e-57
gene-LOC107888378	12.536	12.5192	12.4292	10.1716	10.2118	10.0033	2.36261	0	0
gene-LOC107888379	9.64992	9.41346	9.81399	5.93158	6.70732	5.88737	3.42776	4.04433e-74	4.42861e-73
gene-LOC107888381	9.86259	9.97376	9.83687	8.55973	8.95202	8.53571	1.19922	1.2918e-23	6.28089e-23
gene-LOC107888382	11.2765	11.2759	11.3945	12.4015	12.5392	12.4405	-1.14448	7.38994e-115	1.2025e-113
gene-LOC107888383	6.02928	5.46026	5.40463	1.8829	2.38526	2.99697	3.45026	1.04045e-07	2.76821e-07
gene-LOC107888385	7.63692	7.73688	7.82453	8.80778	8.83679	8.85142	-1.09936	1.67879e-15	6.3835e-15
gene-LOC107888389	3.93466	3.61164	2.86669	6.51572	7.14426	6.48308	-3.339	2.21743e-14	8.11117e-14
gene-LOC107888392	5.5837	6.15279	5.60449	7.21771	7.08937	7.31548	-1.41986	2.0575e-07	5.3727e-07
gene-LOC107888393	11.7427	11.6551	11.6528	10.0909	10.2385	10.5697	1.37371	6.7029e-55	5.81569e-54
gene-LOC107888395	6.78435	6.72461	6.20613	5.05563	5.56889	5.06989	1.36536	8.05068e-05	0.00017356
gene-LOC107888399	7.81751	7.67219	7.77208	6.54371	6.22741	6.59152	1.30168	1.09578e-09	3.25483e-09
gene-LOC107888404	10.2084	10.0798	10.0911	6.52978	5.56889	6.50173	3.8772	2.02093e-128	3.62343e-127
gene-LOC107888405	10.8135	10.5787	10.8016	11.7478	11.6174	11.8414	-1.00358	5.71344e-45	4.30567e-44
gene-LOC107888410	6.77093	6.56275	6.57605	9.4362	9.04725	9.03866	-2.5625	2.42543e-51	2.00898e-50
gene-LOC107888412	8.92146	9.2052	9.33065	10.8417	10.9938	10.9201	-1.75681	5.25761e-77	5.98341e-76
gene-LOC107888413	9.62589	9.49987	9.80532	10.6635	10.6381	10.7599	-1.03883	2.69692e-33	1.6453e-32
gene-LOC107888416	7.44742	6.60495	6.94582	3.75966	3.77327	2.16723	3.74092	2.87605e-17	1.16336e-16
gene-LOC107888418	7.33333	7.27047	6.96671	6.11062	5.24654	5.4615	1.55229	2.27373e-07	5.92233e-07
gene-LOC107888423	12.8359	12.881	12.8438	14.4794	14.4603	14.4359	-1.60519	0	0
gene-LOC107888424	7.35148	7.51139	7.6287	6.41328	6.14369	6.59152	1.11916	1.48688e-06	3.66647e-06
gene-LOC107888425	7.16908	7.37984	6.75484	5.45978	5.39875	6.04825	1.48234	1.1196e-06	2.78507e-06
gene-LOC107888428	5.70158	6.17163	5.73199	7.19141	6.8594	6.77136	-1.08247	0.000164607	0.00034455
gene-LOC107888429	8.44328	8.39167	8.10452	6.36704	6.83292	5.67374	1.96144	7.79944e-16	3.00092e-15
gene-LOC107888430	12.9518	12.8851	12.8723	10.9437	10.7696	10.828	2.05323	0	0
gene-LOC107888434	12.6408	12.6349	12.6475	11.2548	11.2354	11.2943	1.3802	3.86329e-267	1.42728e-265
gene-LOC107888440	8.69144	8.46987	8.82134	6.93035	6.18615	6.84624	1.98569	8.33361e-23	3.96359e-22
gene-LOC107888442	10.1448	10.2131	10.3	11.279	11.2461	11.2997	-1.05406	4.29736e-64	4.17273e-63
gene-LOC107888453	4.55202	1.92827	2.20054	5.84427	5.53643	5.25716	-2.28852	0.00106157	0.00205585
gene-LOC107888455	7.36047	7.49652	7.18745	8.61023	8.84344	8.68596	-1.36827	5.79505e-18	2.40002e-17
gene-LOC107888456	5.31438	3.81707	4.80601	6.61138	6.8594	6.59152	-1.96817	4.54113e-07	1.16102e-06
gene-LOC107888459	13.7418	13.7249	13.7394	16.7176	16.7057	16.6755	-2.9645	0	0
gene-LOC107888461	8.29173	8.81365	8.26914	6.54371	6.60147	5.53577	2.18403	3.19445e-18	1.33229e-17
gene-LOC107888473	7.27747	7.27919	7.6802	6.12921	6.70732	6.36582	1.01727	5.12535e-05	0.000112337
gene-LOC107888477	9.07407	8.90656	9.00171	11.5581	11.7181	11.595	-2.63265	1.23966e-287	4.91819e-286
gene-LOC107888478	8.64805	8.7925	8.56809	10.2179	10.6081	10.6345	-1.82768	1.43893e-55	1.26048e-54
gene-LOC107888481	4.42065	5.26353	5.13615	3.55492	2.87511	2.99697	1.92492	0.00409709	0.00743713
gene-LOC107888482	8.86572	8.84627	9.17777	10.248	10.1299	10.2875	-1.25214	8.55021e-33	5.16059e-32
gene-LOC107888485	10.1408	10.3507	10.3062	7.0027	8.03843	7.70161	2.63505	4.69017e-20	2.06606e-19
gene-LOC107888487	6.47234	6.65936	6.53468	3.85208	5.69189	5.53577	1.36481	0.00117927	0.00227433
gene-LOC107888492	8.82733	8.83744	8.77175	9.88074	9.89724	9.92259	-1.0895	3.91796e-31	2.28232e-30
gene-LOC107888500	10.5872	10.6298	10.6297	8.02711	8.19741	7.99279	2.54502	1.11542e-161	2.48921e-160
gene-LOC107888501	6.72989	6.44378	5.87146	9.00937	8.77552	8.91541	-2.53332	4.07393e-38	2.7233e-37
gene-LOC107888503	10.6844	10.6434	10.6107	9.1227	9.18189	9.18719	1.48469	1.15065e-80	1.36101e-79
gene-LOC107888512	8.29643	8.36736	8.34291	6.36704	5.28612	7.01152	1.97015	4.93484e-12	1.64198e-11
gene-LOC107888520	0	0	0	8.38127	7.94878	8.32148	-10.7412	3.05851e-19	1.31738e-18
gene-LOC107888524	0	3.61164	5.24277	8.37349	7.89218	8.35264	-4.21224	0.00233634	0.00436556
gene-LOC107888525	12.0052	12.0434	12.099	14.6626	14.6874	14.5844	-2.59567	0	0
gene-LOC107888526	7.79115	7.7049	7.94523	6.6886	6.26751	6.74028	1.24574	7.42637e-09	2.11347e-08
gene-LOC107888532	7.29633	6.50449	6.27475	8.52506	8.75803	8.72617	-1.92698	6.76701e-18	2.79537e-17
gene-LOC107888535	12.133	12.1191	12.1184	14.5326	14.5057	14.4818	-2.38392	0	0
gene-LOC107888537	7.56096	7.11368	6.7668	5.4301	5.53643	4.85464	1.89951	3.79905e-09	1.09818e-08
gene-LOC107888548	3.19639	2.24529	2.6769	5.77514	5.28612	4.85464	-2.80307	2.059e-05	4.66739e-05
gene-LOC107888551	9.68254	9.74443	9.55932	8.71853	8.72601	8.07604	1.12484	2.37762e-14	8.68804e-14
gene-LOC107888554	9.9411	10.0648	10.212	8.65901	8.85335	8.91888	1.2677	1.07944e-31	6.36293e-31
gene-LOC107888558	7.42188	7.13303	7.51982	8.4787	8.68957	8.53571	-1.2077	3.06542e-13	1.07314e-12
gene-LOC107888559	6.53721	5.57793	5.99863	4.02085	4.59897	4.96628	1.56217	0.000528241	0.00105459
gene-LOC107888569	10.0437	9.83882	10.0242	8.7216	8.8827	8.35264	1.30225	3.38757e-25	1.71668e-24
gene-LOC107888572	11.0741	11.0754	11.1737	10.039	9.85344	9.94491	1.16037	3.27348e-61	3.07221e-60
gene-LOC107888574	8.80116	8.52219	8.75683	7.12813	5.69189	6.26025	2.21764	9.3994e-18	3.86449e-17
gene-LOC107888580	6.1586	6.3804	6.37192	7.58391	7.72221	7.15979	-1.21177	6.15948e-07	1.55999e-06
gene-LOC107888585	9.10114	9.04328	9.22406	5.54531	5.9354	4.6691	3.66803	4.26608e-67	4.29224e-66
gene-LOC107888587	3.61224	3.99687	4.60747	7.33444	7.15499	7.20602	-3.16743	3.06959e-20	1.35943e-19
gene-LOC107888595	5.23839	5.03568	5.40463	5.95261	6.5373	6.84624	-1.2742	0.000438423	0.000881715
gene-LOC107888598	5.27689	5.63335	4.31337	8.35782	7.99729	8.413	-3.13438	3.66377e-30	2.09235e-29
gene-LOC107888601	12.0717	12.0199	12.1564	13.3905	13.4493	13.3912	-1.32671	6.3077e-262	2.2847e-260
gene-LOC107888607	5.4885	5.8121	6.11549	0	0	0	8.19967	1.90368e-10	5.8782e-10
gene-LOC107888618	7.72308	7.13303	7.92935	0	0	0	10.0219	1.45561e-16	5.74374e-16
gene-LOC107888620	4.98298	4.71446	4.71016	2.19668	0	0	4.37188	5.84064e-05	0.000127419
gene-LOC107888631	3.02605	3.4968	4.24661	6.4433	6.98499	6.70853	-3.14003	1.54138e-13	5.46705e-13
gene-LOC107888647	11.5415	11.4993	11.5314	10.0439	9.93819	10.0983	1.49719	1.47218e-133	2.73474e-132
gene-LOC107888650	5.81056	4.66213	5.06043	8.05654	7.19713	7.08756	-2.29716	5.33004e-11	1.6917e-10
gene-LOC107888656	7.8305	7.71135	7.9025	6.11062	7.20748	6.44504	1.1653	7.77383e-06	1.82057e-05
gene-LOC107888657	7.16908	7.1039	6.92462	3.93893	3.24013	5.21257	2.78685	8.9871e-12	2.95679e-11
gene-LOC107888658	16.2616	16.3193	16.3122	18.088	18.0472	18.0841	-1.77523	0	0
gene-LOC107888660	9.03249	9.05093	8.98644	7.64331	7.26804	7.31548	1.60481	4.22419e-27	2.24757e-26
gene-LOC107888662	10.5562	10.5091	10.4697	8.7549	8.85664	9.00638	1.6412	1.53604e-74	1.69231e-73
gene-LOC107888665	5.4885	5.66028	5.43493	4.02085	3.77327	4.6691	1.38329	0.00549904	0.00982197
gene-LOC107888666	9.33119	9.55831	9.31647	10.7516	10.5554	10.7126	-1.27073	1.63728e-45	1.2413e-44
gene-LOC107888671	4.42065	3.81707	4.02549	0	0	0	6.41914	5.30393e-05	0.000116097
gene-LOC107888673	5.98346	6.03426	5.06043	4.49219	2.65087	2.99697	2.20921	0.000250069	0.000514927
gene-LOC107888677	5.81056	5.73819	5.80341	6.31927	7.18671	6.81675	-1.04324	0.000873842	0.00170723
gene-LOC107888678	13.7171	13.7605	13.8479	12.4325	12.3856	12.3578	1.38365	2.33229e-303	9.76471e-302
gene-LOC107888682	2.02236	4.76496	3.44499	0	0	0	6.10347	0.000635477	0.00125971
gene-LOC107888690	9.51753	9.45635	9.2668	8.16861	8.07844	8.1839	1.27536	4.19086e-25	2.11794e-24
gene-LOC107888691	6.78435	7.1988	6.44818	4.30868	0	2.99697	3.71508	0.00162382	0.00308705
gene-LOC107888692	8.05199	8.00194	8.19583	9.11572	9.50908	9.1254	-1.17847	1.74846e-16	6.87858e-16
gene-LOC107888694	12.2657	12.3421	12.3643	10.1592	10.0602	10.1931	2.18755	0	0
gene-LOC107888695	5.95999	6.0547	6.07758	7.49354	7.427	7.43674	-1.43459	7.29848e-10	2.18596e-09
gene-LOC107888696	5.91188	6.3804	7.00761	5.30489	4.83079	4.6691	1.5679	8.99543e-05	0.000192968
gene-LOC107888698	10.7249	10.8217	10.6016	13.0216	13.0884	13.0742	-2.34374	0	0
gene-LOC107888699	8.20456	8.6351	8.51943	5.99376	5.88473	6.07341	2.49907	1.26318e-33	7.76047e-33
gene-LOC107888711	7.67344	7.28785	7.72993	6.4433	6.84622	6.23817	1.05185	1.50531e-05	3.44721e-05
gene-LOC107888712	9.37399	9.67515	9.60501	10.6141	10.6169	10.5294	-1.03048	3.31146e-32	1.97328e-31
gene-LOC107888719	4.11547	4.55139	4.80601	5.75134	5.60064	6.14634	-1.36565	0.00201332	0.00378845
gene-LOC107888721	4.67241	3.71801	3.18463	6.41328	6.30654	6.94494	-2.68034	1.90206e-09	5.58581e-09
gene-LOC107888722	6.48883	7.00231	5.89345	3.31623	3.98051	4.60154	2.56551	2.91779e-08	8.0218e-08
gene-LOC107888724	9.46432	9.4409	9.27101	10.9581	10.6897	10.9044	-1.46332	2.51081e-60	2.32553e-59
gene-LOC107888728	11.7127	11.6105	11.6604	3.18023	3.24013	3.19331	8.62323	1.70426e-180	4.21326e-179
gene-LOC107888729	11.0741	10.9541	11.0525	9.72601	10.0094	9.98523	1.11861	9.90155e-44	7.30503e-43
gene-LOC107888740	9.00409	8.54765	8.72959	7.62378	7.427	7.41722	1.28138	1.20177e-14	4.43288e-14
gene-LOC107888741	7.63692	7.6589	7.71149	8.50028	8.84012	8.71422	-1.02375	1.87815e-11	6.09525e-11
gene-LOC107888743	10.4102	10.5366	10.5549	11.511	11.5097	11.5797	-1.03112	3.89164e-69	4.01449e-68
gene-LOC107888744	12.1002	12.1559	12.1686	11.0451	11.0962	11.0714	1.07184	8.1885e-122	1.40445e-120
gene-LOC107888749	5.95999	6.15279	5.2081	7.44985	7.26804	7.59275	-1.63513	5.83503e-09	1.66943e-08
gene-LOC107888750	5.07324	5.1541	4.31337	6.67602	6.67786	7.05004	-1.95767	1.79436e-08	4.9948e-08
gene-LOC107888763	12.8246	12.776	12.7085	13.8103	13.7807	13.8046	-1.02868	8.61211e-224	2.62979e-222
gene-LOC107888769	12.3486	12.4014	12.2787	13.5141	13.5225	13.519	-1.17509	1.65593e-255	5.84957e-254
gene-LOC107888775	7.9425	7.64548	7.6287	9.07795	9.31223	8.91541	-1.37144	2.5679e-19	1.10847e-18
gene-LOC107888779	14.7734	14.7697	14.7871	13.1633	13.0653	13.1177	1.66035	0	0
gene-LOC107888781	10.9795	11.094	11.0414	9.6668	9.49859	9.61524	1.44425	3.96501e-87	5.02365e-86
gene-LOC107888787	10.8363	10.9494	10.9539	8.24729	7.95493	8.15474	2.792	2.31926e-196	6.20209e-195
gene-LOC107888790	8.06854	8.257	8.42446	9.41931	9.22581	9.10725	-1.00181	2.59632e-13	9.11002e-13
gene-LOC107888807	8.44328	8.51483	8.5578	6.39803	6.30654	5.25716	2.43874	9.12035e-26	4.69218e-25
gene-LOC107888808	10.2906	10.4418	10.4494	9.26607	9.22326	9.28464	1.13954	9.04996e-41	6.34668e-40
gene-LOC107888811	8.80775	8.90937	8.96843	10.1738	10.0955	10.3811	-1.32513	1.13099e-38	7.63017e-38
gene-LOC107888813	11.468	11.5936	11.6917	12.7604	12.6493	12.6462	-1.09891	7.0991e-94	9.59829e-93
gene-LOC107888814	6.25816	6.39651	6.07758	5.23796	4.83079	5.11904	1.19908	0.000906262	0.00176815
gene-LOC107888826	9.12244	9.08363	8.89131	7.02272	6.60147	7.07516	2.12972	5.83273e-38	3.88744e-37
gene-LOC107888827	4.42065	5.22797	5.02102	6.70108	6.73619	6.80178	-1.84755	4.69848e-08	1.27639e-07
gene-LOC107888829	7.56874	8.0688	7.99183	4.43358	6.30654	6.40597	1.97214	1.99887e-08	5.55082e-08
gene-LOC107888835	11.538	11.4408	11.4806	9.70293	9.91313	9.3401	1.8151	4.31226e-77	4.91023e-76
gene-LOC107888847	8.41335	8.23477	8.08555	9.6668	9.46449	9.66158	-1.35481	4.5277e-28	2.46308e-27
gene-LOC107888852	5.02882	6.84687	6.18845	7.48635	8.11187	8.02538	-1.70756	2.6604e-07	6.90143e-07
gene-LOC107888853	12.1069	12.0228	12.1843	13.7795	13.783	13.7613	-1.66855	0	0
gene-LOC107888854	7.88136	8.257	8.07596	6.38262	6.91096	6.70853	1.40999	2.01991e-11	6.54552e-11
gene-LOC107888858	10.711	10.694	10.7293	11.7952	11.7378	11.8234	-1.07467	3.36831e-99	4.79445e-98
gene-LOC107888863	7.12755	6.4592	6.5486	3.03006	5.12081	6.04825	1.5996	0.00163666	0.00311024
gene-LOC107888868	8.0069	8.23029	7.88614	6.16568	6.67786	6.9585	1.42923	3.00486e-10	9.17743e-10
gene-LOC107888873	5.81056	6.09474	6.01878	2.19668	0	0	5.53817	2.98965e-10	9.13228e-10
gene-LOC107888878	8.37837	8.55126	8.43574	6.48719	6.93606	6.78665	1.7231	5.2475e-21	2.3786e-20
gene-LOC107888891	8.65537	8.51483	8.50522	10.5975	10.6023	10.3557	-1.96791	4.33063e-87	5.48357e-86
gene-LOC107888893	8.11709	7.33875	7.95048	4.89112	5.28612	4.60154	2.9225	1.44702e-22	6.84599e-22
gene-LOC107888896	6.13783	6.61874	6.89222	4.24192	4.16169	3.19331	2.71138	3.17476e-10	9.67985e-10
gene-LOC107888897	11.2361	11.2119	11.0892	12.2036	12.184	12.1702	-1.00663	2.48536e-95	3.41618e-94
gene-LOC107888899	14.1776	14.2316	14.262	16.5836	16.5742	16.5865	-2.3571	0	0
gene-LOC107888905	6.89985	7.14261	6.92462	10.8599	10.7878	10.8581	-3.85198	1.25413e-288	4.98817e-287
gene-LOC107888908	9.25369	9.01225	9.05145	7.95079	7.9426	7.61004	1.26614	1.52571e-18	6.43059e-18
gene-LOC107888913	10.0339	10.0698	10.1732	8.442	8.31211	8.54473	1.66184	1.31806e-58	1.19474e-57
gene-LOC107888915	10.2465	10.0521	9.98246	8.6397	8.49637	8.25158	1.62456	2.40949e-43	1.76624e-42
gene-LOC107888916	6.43878	6.84687	7.15141	8.03699	8.19221	8.17812	-1.29897	3.6435e-10	1.10741e-09
gene-LOC107888917	7.84978	7.67879	7.96093	5.97333	6.99697	5.97005	1.44753	1.06127e-07	2.82204e-07
gene-LOC107888924	6.96023	6.64595	7.27381	7.98691	8.40942	8.43257	-1.31119	3.50254e-10	1.06534e-09
gene-LOC107888930	10.9441	10.9391	11.2004	10.0742	10.0285	9.96689	1.00952	1.13611e-35	7.23883e-35
gene-LOC107888941	7.42188	6.91555	7.33132	8.9993	9.18713	9.38349	-1.96606	9.35463e-33	5.64177e-32
gene-LOC107888943	8.5804	8.71755	8.78357	7.50782	7.72221	7.35704	1.16321	1.18998e-13	4.23718e-13
gene-LOC107888944	8.16406	8.44298	8.5509	6.85418	7.427	6.69238	1.3755	5.19648e-11	1.65022e-10
gene-LOC107888959	10.5669	10.5609	10.5566	12.1754	12.2533	12.1366	-1.62863	2.02888e-231	6.44596e-230
gene-LOC107888960	8.15375	7.89263	7.778	4.02085	6.22741	6.23817	2.17925	0.000654471	0.00129585
gene-LOC107888961	10.3174	10.361	10.2855	12.4781	12.4751	12.5101	-2.16701	0	0
gene-LOC107888962	1.60485	0.95258	0	6.36704	5.39875	5.76919	-5.94484	1.2406e-09	3.67611e-09
gene-LOC107888969	7.8305	8.07382	7.7421	5.20329	3.98051	5.94301	2.6818	4.80796e-16	1.86487e-15
gene-LOC107888972	9.67356	9.56901	9.67809	6.65051	7.05541	7.80284	2.40252	4.01042e-13	1.39705e-12
gene-LOC107888973	7.76431	7.64548	7.82453	5.36885	5.56889	4.96628	2.44799	8.81186e-22	4.0823e-21
gene-LOC107888974	9.53153	9.29601	9.63795	4.89112	4.83079	6.09813	4.13896	2.64741e-24	1.31156e-23
gene-LOC107888977	8.42625	8.55843	8.72039	9.84464	9.87469	9.96185	-1.32107	8.22817e-35	5.16308e-34
gene-LOC107888987	11.8955	11.8512	11.9929	10.7606	10.6333	10.7492	1.19926	4.99778e-98	7.03417e-97
gene-LOC107888991	12.3892	12.3214	12.4072	11.0278	11.0976	10.9399	1.34951	1.78736e-162	3.99725e-161
gene-LOC107888995	4.42065	3.08451	4.10303	0	0	0	6.27248	0.000150472	0.000316079
gene-LOC107889009	5.95999	6.3804	6.41816	9.75322	10.3501	10.3874	-3.93582	1.46862e-108	2.27545e-107
gene-LOC107889010	6.88746	7.12339	6.44818	7.98691	7.54591	8.06354	-1.04429	6.4101e-06	1.51127e-05
gene-LOC107889014	7.37828	7.56938	7.39436	8.65901	8.64839	8.45188	-1.14505	2.38982e-13	8.39766e-13
gene-LOC107889016	4.48783	0	3.44499	5.95261	5.9354	6.02266	-2.5746	0.000127856	0.000270507
gene-LOC107889022	6.6588	6.73731	5.06043	2.19668	3.24013	0	4.28464	4.69609e-10	1.41999e-09
gene-LOC107889025	9.61278	9.14689	9.81543	8.32997	8.31211	8.53118	1.16064	7.78945e-14	2.79322e-13
gene-LOC107889026	11.7414	11.5914	11.4494	12.5984	12.671	12.5515	-1.00989	1.25688e-64	1.22955e-63
gene-LOC107889028	9.78626	9.74601	9.83829	8.40815	8.65219	9.05138	1.06871	4.68392e-15	1.75502e-14
gene-LOC107889030	8.93957	8.88959	8.68616	5.70252	6.18615	6.02266	2.8854	9.42952e-52	7.86122e-51
gene-LOC107889034	9.88301	9.97644	9.91015	9.08511	8.75803	8.88021	1.00854	1.00691e-21	4.65582e-21
gene-LOC107889035	6.96023	6.91555	7.50562	8.67808	8.64839	8.77298	-1.55127	7.51211e-18	3.09888e-17
gene-LOC107889036	6.87497	6.4592	7.18745	8.32594	8.09525	8.24052	-1.35988	5.08767e-11	1.61665e-10
gene-LOC107889042	9.36508	9.61103	9.76861	10.8162	10.9147	11.0541	-1.3394	6.83537e-44	5.05895e-43
gene-LOC107889043	7.9425	7.93735	8.13253	6.14756	6.09993	5.16656	2.14507	1.15287e-17	4.72631e-17
gene-LOC107889045	13.5959	13.5974	13.684	10.4874	10.7423	10.4367	3.06542	4.42488e-205	1.23205e-203
gene-LOC107889053	2.34577	3.23542	1.88651	4.97572	4.2444	6.04825	-2.89794	0.00012312	0.000260863
gene-LOC107889054	7.43895	7.51139	6.94582	5.33723	4.93408	5.42289	2.10206	1.69194e-12	5.74026e-12
gene-LOC107889058	10.9185	11.0354	10.8842	12.0852	12.0567	11.9978	-1.10035	5.74762e-97	8.0106e-96
gene-LOC107889060	5.23839	5.66028	5.60449	3.55492	3.39299	2.49965	2.40987	3.52384e-05	7.82836e-05
gene-LOC107889062	6.50514	6.42819	6.34025	4.65498	3.98051	5.42289	1.66621	4.17936e-05	9.23014e-05
gene-LOC107889065	6.45566	6.47445	6.17055	2.67273	2.65087	3.36611	3.64171	4.12318e-13	1.43521e-12
gene-LOC107889073	11.9645	11.9294	11.8794	14.0041	14.0572	13.9972	-2.09569	0	0
gene-LOC107889076	10.9766	10.905	10.9288	12.1357	12.1428	12.1046	-1.19167	1.67903e-149	3.47089e-148
gene-LOC107889085	13.0571	12.9553	13.0868	14.7582	14.7307	14.758	-1.71499	0	0
gene-LOC107889091	4.27611	2.72508	4.37719	0	0	0	6.26278	0.000186031	0.000387611
gene-LOC107889093	2.83288	3.71801	2.86669	6.77377	5.80521	6.70853	-3.43863	4.63673e-12	1.54476e-11
gene-LOC107889104	9.61278	9.71584	9.90339	8.31786	8.89875	8.55816	1.14235	2.51064e-16	9.82844e-16
gene-LOC107889108	6.83683	7.21706	7.00761	8.83351	8.8632	8.8146	-1.81455	1.51917e-30	8.74017e-30
gene-LOC107889109	8.3011	7.97538	7.64175	9.13655	9.21816	9.24645	-1.20896	7.17918e-15	2.67244e-14
gene-LOC107889110	8.41767	8.42346	8.42068	9.45842	9.6711	9.37592	-1.08912	3.63016e-20	1.60474e-19
gene-LOC107889113	6.72989	6.31411	6.50642	8.0468	8.19221	7.54859	-1.44129	3.98886e-10	1.21027e-09
gene-LOC107889117	5.11633	5.88241	5.82645	6.71345	6.22741	7.05004	-1.06439	0.00192713	0.00363258
gene-LOC107889126	14.3159	14.291	14.305	12.5315	12.5595	12.6307	1.7307	0	0
gene-LOC107889131	6.64415	6.51928	6.57605	3.18023	2.65087	3.5204	3.58452	4.97427e-15	1.86203e-14
gene-LOC107889135	6.83683	7.73054	7.18745	2.19668	4.4674	3.65978	3.71769	4.2106e-17	1.69446e-16
gene-LOC107889145	8.65537	8.38764	8.61516	6.47271	6.58569	6.65954	1.99716	1.15843e-28	6.38032e-28
gene-LOC107889148	6.77093	6.27979	7.0956	8.19532	7.93016	7.56641	-1.17591	1.73258e-06	4.25563e-06
gene-LOC107889155	11.4917	11.5501	11.5388	12.6609	12.659	12.702	-1.14664	1.95827e-191	5.0958e-190
gene-LOC107889157	8.06305	7.82282	7.7421	9.13884	9.06727	9.06711	-1.21506	2.81134e-19	1.212e-18
gene-LOC107889159	8.81757	8.40367	8.71114	9.83618	9.64088	9.5315	-1.02469	1.35073e-15	5.15104e-15
gene-LOC107889169	10.6718	10.8195	10.9013	9.62485	9.62746	9.69641	1.15303	3.50142e-47	2.72259e-46
gene-LOC107889171	9.94558	9.57256	9.84817	8.69377	8.80988	8.6488	1.07928	7.19297e-20	3.15376e-19
gene-LOC107889172	12.5807	12.6682	12.5514	13.7872	13.8758	13.8088	-1.22348	3.02602e-255	1.06654e-253
gene-LOC107889175	7.43895	7.45098	7.23128	4.7054	5.56889	6.574	1.59406	9.58695e-06	2.22948e-05
gene-LOC107889178	9.34936	9.53667	9.36449	10.4173	10.3938	10.4643	-1.0065	1.5669e-33	9.60574e-33
gene-LOC107889181	6.00655	5.57793	5.6309	2.19668	0	0	5.31095	5.68718e-09	1.62832e-08
gene-LOC107889182	8.37394	8.42346	8.29415	9.87662	9.86492	9.76748	-1.47625	1.72336e-45	1.30625e-44
gene-LOC107889185	11.9678	12.0167	11.9077	8.95049	8.83011	8.79205	3.10445	0	0
gene-LOC107889188	9.17943	9.17517	9.21317	10.2628	10.1872	10.2328	-1.03996	1.55077e-35	9.8569e-35
gene-LOC107889193	8.82409	9.06359	8.9423	9.91462	10.0602	10.1135	-1.08471	1.23586e-26	6.48942e-26
gene-LOC107889197	5.83656	5.8121	5.6309	2.86243	3.39299	5.06989	1.74844	0.0025584	0.00475982
gene-LOC107889198	8.86572	8.48877	8.84973	9.92396	10.0588	9.96521	-1.24102	4.60472e-28	2.50411e-27
gene-LOC107889202	8.75418	8.75863	8.89676	6.71345	7.26804	7.54859	1.60338	2.58717e-17	1.04928e-16
gene-LOC107889206	5.7571	4.66213	5.57758	0	4.16169	2.49965	2.54163	0.00197982	0.0037281
gene-LOC107889211	6.71595	5.90511	6.83656	5.36885	4.39683	5.01901	1.58341	7.19646e-05	0.000155759
gene-LOC107889217	3.72791	3.71801	4.24661	0	0	0	6.21771	0.000167253	0.000349865
gene-LOC107889224	7.30567	7.37172	7.06686	0	2.65087	2.76964	5.44811	1.48233e-23	7.1917e-23
gene-LOC107889226	8.89695	8.39167	8.61185	10.0304	9.91313	9.70045	-1.24421	3.72727e-21	1.69599e-20
gene-LOC107889228	9.4973	9.66022	9.51746	10.8923	11.0344	10.9754	-1.4086	2.83908e-77	3.23923e-76
gene-LOC107889230	14.7353	14.7358	14.7921	13.4702	13.5432	13.5401	1.23709	0	0
gene-LOC107889232	8.18445	8.20764	8.22213	9.44735	9.7261	9.58931	-1.38899	9.78666e-32	5.77432e-31
gene-LOC107889240	6.93638	7.41189	6.74278	6.31927	6.0548	5.25716	1.1192	0.000510789	0.00102127
gene-LOC107889244	8.23421	8.22127	8.47637	7.30204	7.12255	7.11204	1.13735	6.73718e-11	2.12917e-10
gene-LOC107889245	10.2729	10.1681	10.2293	11.4106	11.3461	11.3247	-1.13855	1.68698e-79	1.97127e-78
gene-LOC107889246	9.88613	9.93707	9.87605	12.2901	12.2196	12.2779	-2.36414	0	0
gene-LOC107889248	0	0	0	5.48886	5.07634	5.01901	-7.68888	1.2955e-08	3.63339e-08
gene-LOC107889252	5.23839	5.22797	4.89589	2.67273	0	2.49965	3.33068	4.04204e-05	8.93598e-05
gene-LOC107889254	12.8182	12.7997	12.869	10.6499	10.6711	10.7599	2.13729	0	0
gene-LOC107889255	8.24881	8.42738	8.5715	7.10014	6.55361	7.50303	1.32877	7.10481e-10	2.12938e-09
gene-LOC107889257	6.88746	7.33875	6.35618	5.05563	3.88061	5.06989	2.1903	2.97457e-08	8.17221e-08
gene-LOC107889262	6.56858	6.44378	6.03864	3.75966	3.88061	3.65978	2.68759	5.69857e-10	1.71618e-09
gene-LOC107889266	5.98346	6.47445	6.40291	4.37248	3.24013	2.49965	2.79713	3.01078e-08	8.2695e-08
gene-LOC107889271	8.32885	8.50743	8.22213	5.09398	5.85871	5.64047	2.83018	1.35691e-34	8.48315e-34
gene-LOC107889272	12.1135	12.2884	12.2132	13.2024	13.2675	13.2418	-1.03021	8.26264e-134	1.53806e-132
gene-LOC107889281	11.4845	11.5334	11.4424	15.0012	14.9639	14.964	-3.49002	0	0
gene-LOC107889282	8.27757	8.53316	8.49806	4.02085	5.03046	3.36611	4.2036	1.99333e-47	1.55592e-46
gene-LOC107889284	11.0106	11.0134	10.9901	6.97214	6.77844	6.62593	4.20672	0	0
gene-LOC107889285	10.6852	10.7678	10.7877	7.15559	7.62523	7.3049	3.38513	3.18681e-205	8.87716e-204
gene-LOC107889287	5.81056	6.15279	5.70737	7.5149	7.63292	7.52143	-1.67076	4.52011e-12	1.50686e-11
gene-LOC107889288	11.4876	11.5164	11.5703	14.3326	14.3695	14.3301	-2.81872	0	0
gene-LOC107889291	8.42197	8.35916	8.08555	4.54852	5.36218	4.11222	3.57212	1.22493e-38	8.25859e-38
gene-LOC107889303	6.83683	6.17163	6.44818	8.01216	8.08967	7.61004	-1.42177	1.1678e-09	3.46365e-09
gene-LOC107889309	8.52551	8.4313	8.63813	4.97572	3.77327	5.67374	3.58739	1.56011e-37	1.03061e-36
gene-LOC107889322	10.4156	10.3894	10.3946	8.48232	9.01816	8.93955	1.57444	4.15364e-42	2.97501e-41
gene-LOC107889323	10.6324	10.3783	10.6033	11.5987	11.6246	11.6644	-1.08769	6.5614e-61	6.13051e-60
gene-LOC107889331	2.02236	0.95258	1.88651	5.01623	5.24654	5.85872	-4.23068	1.15106e-07	3.05384e-07
gene-LOC107889336	10.3884	10.2623	10.3194	7.74925	8.08407	7.7953	2.44682	5.00604e-110	7.8629e-109
gene-LOC107889337	8.83057	8.8016	9.02181	9.93457	10.1244	9.92259	-1.10955	2.04357e-26	1.0678e-25
gene-LOC107889338	8.91842	8.64187	8.70804	1.8829	4.16169	0	6.05023	6.11008e-07	1.54767e-06
gene-LOC107889342	9.24643	9.46783	9.5455	7.06195	6.22741	6.55627	2.7711	4.67558e-53	3.95994e-52
gene-LOC107889343	5.19884	5.1541	5.70737	3.03006	3.77327	0	2.59787	0.000420303	0.000846927
gene-LOC107889345	6.07368	6.07486	6.11549	7.42749	7.85975	7.55753	-1.55101	4.19895e-11	1.34021e-10
gene-LOC107889351	9.93359	9.95077	9.90204	8.24729	7.81985	8.18967	1.83331	3.8917e-53	3.29782e-52
gene-LOC107889357	7.5053	8.04345	7.6287	11.1827	11.2304	11.0884	-3.42784	1.2832e-231	4.07891e-230
gene-LOC107889359	11.8989	11.9633	11.8739	10.7959	10.8159	10.8169	1.1036	1.15727e-109	1.81047e-108
gene-LOC107889360	8.58808	8.73032	8.5783	10.5474	10.6362	10.4643	-1.91989	5.0443e-98	7.09646e-97
gene-LOC107889362	8.4475	8.45071	8.39778	9.41553	9.51326	9.3885	-1.01034	6.19808e-20	2.72096e-19
gene-LOC107889364	7.79779	7.89829	7.9025	6.8982	6.60147	6.84624	1.08537	3.53101e-08	9.6625e-08
gene-LOC107889367	11.9545	11.9432	11.8886	8.20849	8.13373	8.02538	3.8041	0	0
gene-LOC107889368	6.94836	7.36355	6.58958	4.60273	4.32263	4.37753	2.61364	3.31191e-13	1.15724e-12
gene-LOC107889377	8.55322	8.48501	8.62505	6.50153	6.34453	5.99659	2.26544	5.3802e-33	3.26076e-32
gene-LOC107889380	9.62402	9.38347	9.48886	10.5899	10.486	10.4937	-1.02446	7.23684e-34	4.46743e-33
gene-LOC107889381	8.79122	8.96443	8.913	4.37248	4.53468	6.07341	3.72529	3.33503e-12	1.11724e-11
gene-LOC107889382	4.55202	5.22797	4.10303	2.19668	0	0	4.27	0.000179619	0.000374798
gene-LOC107889389	8.14857	8.34263	8.03698	7.07159	6.92356	6.91742	1.21317	4.08432e-11	1.30402e-10
gene-LOC107889393	12.4528	12.3015	12.5386	11.1715	11.3373	11.3513	1.14682	1.63798e-76	1.85169e-75
gene-LOC107889400	10.4349	10.4763	10.3664	9.33575	9.01816	9.29537	1.2037	5.18342e-37	3.38996e-36
gene-LOC107889401	9.25851	8.48877	9.00676	6.28652	5.6317	5.06989	3.20951	4.63246e-36	2.97514e-35
gene-LOC107889403	5.64384	6.17163	5.80341	0	0	0	8.26242	1.11959e-10	3.49884e-10
gene-LOC107889404	9.54736	9.56545	9.56447	7.65618	8.22822	7.70161	1.67858	7.29335e-31	4.22624e-30
gene-LOC107889405	7.54527	7.54067	7.6675	5.57273	2.38526	4.60154	2.94582	0.000243571	0.000502207
gene-LOC107889406	7.1894	6.87013	6.70598	5.27181	5.88473	4.53067	1.62273	4.32671e-06	1.0337e-05
gene-LOC107889412	9.97515	9.83291	10.0501	8.802	8.75451	9.11332	1.06104	9.48774e-21	4.26494e-20
gene-LOC107889415	6.52126	6.7992	6.44818	0	3.06913	2.76964	4.51087	4.78966e-15	1.79432e-14
gene-LOC107889416	4.48783	5.07624	4.37719	2.67273	0	0	3.68507	0.000678113	0.00134055
gene-LOC107889420	11.8634	11.8317	11.691	10.1861	10.293	10.1286	1.5932	2.83868e-134	5.30137e-133
gene-LOC107889422	9.18197	9.30244	9.48162	7.52897	8.14992	7.43674	1.59111	2.11732e-20	9.41809e-20
gene-LOC107889423	11.4581	11.2705	11.2438	12.6615	12.5706	11.6659	-1.03679	0.000816651	0.00160087
gene-LOC107889424	4.98298	6.22672	6.01878	0	0	0	8.20822	3.14668e-10	9.59889e-10
gene-LOC107889429	8.04085	7.99138	8.40928	6.63758	6.80594	7.34676	1.21081	3.82781e-08	1.04574e-07
gene-LOC107889431	8.07402	8.31747	8.3065	6.7619	5.85871	6.84624	1.6952	5.02351e-13	1.74214e-12
gene-LOC107889433	9.88769	9.87231	9.60834	7.2689	6.70732	6.42564	2.94748	2.8671e-67	2.89302e-66
gene-LOC107889435	7.32417	7.00231	7.30696	5.3998	6.48723	6.23817	1.12592	0.000157914	0.000331032
gene-LOC107889439	13.2987	13.2719	13.3594	12.1129	12.1087	12.0282	1.22621	2.16381e-238	7.03105e-237
gene-LOC107889441	5.83656	6.34764	5.82645	7.99706	8.09525	7.6356	-1.91465	1.35425e-15	5.16416e-15
gene-LOC107889446	4.27611	4.99394	3.55944	6.30299	7.05541	6.23817	-2.24575	3.16456e-07	8.16984e-07
gene-LOC107889449	8.90619	8.80462	8.78357	5.99376	6.43536	6.19298	2.63492	7.33401e-49	5.84887e-48
gene-LOC107889450	8.93957	9.17517	9.29392	10.4267	10.2385	10.2618	-1.16856	4.59342e-30	2.61756e-29
gene-LOC107889453	7.17928	6.44378	6.83656	5.59964	5.72106	5.91546	1.11616	0.000291061	0.000595435
gene-LOC107889457	10.9854	10.6767	10.7826	8.55973	8.779	8.60203	2.17385	9.14799e-105	1.37237e-103
gene-LOC107889459	9.32661	9.09107	9.12299	7.41996	6.92356	7.43674	1.91067	7.00097e-33	4.23407e-32
gene-LOC107889464	5.19884	4.15672	5.06043	6.54371	6.36316	6.07341	-1.50318	0.000146402	0.000307899
gene-LOC107889470	9.0353	9.07365	8.72347	10.073	10.1052	10.0751	-1.13485	1.32438e-27	7.13728e-27
gene-LOC107889474	7.45583	7.71135	7.51274	5.95261	5.43442	5.16656	2.0191	8.8627e-14	3.17193e-13
gene-LOC107889478	3.83499	2.50504	3.18463	5.13135	5.53643	6.46418	-2.68251	6.39902e-06	1.50872e-05
gene-LOC107889479	9.11449	9.2052	8.96324	7.49354	7.00885	7.40736	1.78351	1.67379e-29	9.40253e-29
gene-LOC107889494	7.52942	7.36355	7.98673	5.652	6.45286	6.16985	1.54323	1.38277e-08	3.87191e-08
gene-LOC107889500	9.79457	9.9453	9.83829	6.35129	6.61708	6.04825	3.5146	6.10031e-124	1.06077e-122
gene-LOC107889503	5.70158	4.43144	5.46461	9.16159	8.97945	8.8146	-3.7386	3.32625e-59	3.03737e-58
gene-LOC107889504	18.3835	18.4018	18.395	20.4582	20.4294	20.4597	-2.05573	0	0
gene-LOC107889515	12.348	12.3919	12.3477	10.4991	10.3123	10.4073	1.95356	2.83541e-302	1.18239e-300
gene-LOC107889520	4.72904	3.61164	3.55944	0	0	0	6.38007	8.36961e-05	0.000180164
gene-LOC107889521	10.7737	10.6501	10.5873	8.88364	9.31463	9.11937	1.5599	1.49584e-52	1.25975e-51
gene-LOC107889526	11.8551	11.9148	11.8614	9.30338	10.4613	10.4891	1.69918	3.25193e-06	7.82963e-06
gene-LOC107889529	10.731	10.8052	10.8403	5.57273	4.77623	5.94301	5.32624	1.73379e-255	6.12115e-254
gene-LOC107889531	8.19454	8.05365	7.80145	6.54371	6.2476	6.3034	1.66168	5.99541e-15	2.23881e-14
gene-LOC107889534	8.74047	8.57975	8.66395	5.99376	5.72106	6.26025	2.67797	9.97627e-44	7.35844e-43
gene-LOC107889536	4.8867	4.55139	3.18463	0	0	0	6.695	1.5887e-05	3.63089e-05
gene-LOC107889542	8.91232	8.82857	8.45435	9.82624	9.83854	9.88757	-1.10927	1.02709e-20	4.61238e-20
gene-LOC107889547	8.0183	7.45867	7.51982	11.0723	11.0983	11.3417	-3.49858	6.23395e-193	1.63985e-191
gene-LOC107889552	2.83288	0	0	4.24192	4.98307	6.04825	-4.26414	1.91788e-05	4.35661e-05
gene-LOC107889553	8.36056	8.00194	8.26493	5.33723	5.56889	5.06989	2.90407	1.29206e-34	8.08011e-34
gene-LOC107889554	11.0673	11.2244	11.1641	12.1588	12.1721	12.2231	-1.03099	1.02149e-95	1.40899e-94
gene-LOC107889555	10.6287	10.6552	10.6008	9.35956	9.55234	9.51782	1.15262	9.89597e-48	7.75911e-47
gene-LOC107889557	7.9365	7.51877	7.46948	0	2.65087	0	6.86974	9.78847e-23	4.6478e-22
gene-LOC107889565	9.87519	10.0419	9.95658	6.65051	6.96073	6.65954	3.20891	5.57403e-126	9.83128e-125
gene-LOC107889566	10.9846	11.0773	10.9414	9.85165	9.96588	9.86253	1.10906	7.50165e-56	6.60168e-55
gene-LOC107889567	9.23426	9.13494	9.09717	7.37394	7.32616	7.37738	1.80301	1.77007e-39	1.21238e-38
gene-LOC107889568	8.11178	8.37144	8.56124	10.6264	10.6777	10.9166	-2.38604	2.67762e-99	3.81304e-98
gene-LOC107889577	4.78353	4.43144	4.71016	6.39803	6.07754	6.09813	-1.59154	3.93535e-05	8.70808e-05
gene-LOC107889584	10.7921	10.8045	10.8718	12.0453	12.1299	12.0908	-1.26556	2.30299e-147	4.6913e-146
gene-LOC107889586	8.71966	8.33846	8.35088	10.5517	10.5112	10.6597	-2.10022	3.64399e-88	4.6554e-87
gene-LOC107889588	11.1538	11.066	11.1129	12.0955	12.1159	12.1426	-1.00713	8.95586e-108	1.37708e-106
gene-LOC107889589	10.7796	10.9405	11.0525	9.88621	9.80827	9.86614	1.07576	4.39136e-41	3.0931e-40
gene-LOC107889592	12.9478	12.9981	12.9417	11.9655	11.932	11.9641	1.00895	3.21698e-178	7.84496e-177
gene-LOC107889593	10.3174	10.0748	10.4559	11.4078	11.4057	11.3195	-1.08774	1.51222e-41	1.07345e-40
gene-LOC107889595	12.7079	12.7103	12.7724	11.7105	11.6735	11.7351	1.0245	7.48332e-152	1.57072e-150
gene-LOC107889605	5.55266	5.73819	5.57758	4.02085	3.24013	4.20618	1.81989	0.000365268	0.000740231
gene-LOC107889606	7.88759	8.27454	7.95048	6.94091	6.16508	6.98525	1.31267	2.00368e-08	5.56324e-08
gene-LOC107889607	6.3513	6.34764	5.70737	7.67528	8.04998	6.90346	-1.46895	1.27308e-06	3.15337e-06
gene-LOC107889613	8.81757	8.78028	8.95281	6.5575	6.88541	6.80178	2.11273	2.55983e-37	1.68447e-36
gene-LOC107889621	12.6119	12.4439	12.6187	13.7363	13.7319	13.7215	-1.16978	6.53298e-187	1.66553e-185
gene-LOC107889622	3.72791	5.03568	5.55015	6.97214	7.25812	7.71766	-2.42295	1.22834e-10	3.83147e-10
gene-LOC107889626	12.5128	12.4464	12.5093	10.6857	10.5785	10.6844	1.83975	0	0
gene-LOC107889629	7.71609	7.62512	7.33132	8.92145	9.00932	8.95316	-1.40181	1.49075e-21	6.86376e-21
gene-LOC107889630	10.3105	10.4173	10.5489	9.25342	9.16341	9.33751	1.17836	9.62864e-38	6.39025e-37
gene-LOC107889631	9.72319	9.61791	9.68125	6.7619	6.5208	6.48308	3.08642	2.22965e-105	3.36014e-104
gene-LOC107889634	9.14603	9.06863	9.2	5.13135	5.91029	4.2944	3.908	9.66663e-64	9.35448e-63
gene-LOC107889638	4.8867	5.29824	5.06043	7.04247	6.94845	6.23817	-1.72516	6.54497e-07	1.65362e-06
gene-LOC107889645	8.0069	7.62512	7.81879	12.1455	12.0589	12.1745	-4.31145	0	0
gene-LOC107889647	4.0279	4.66213	4.24661	0	0	0	6.66014	1.23629e-05	2.85108e-05
gene-LOC107889648	9.1971	9.07615	9.1019	7.70656	7.99729	7.95269	1.24155	2.9053e-20	1.2873e-19
gene-LOC107889652	7.31495	7.09406	6.73062	8.69377	8.5502	8.21249	-1.44484	2.52367e-13	8.86104e-13
gene-LOC107889654	9.81597	9.95213	9.42236	11.1398	11.231	11.0729	-1.40424	3.98782e-43	2.91064e-42
gene-LOC107889658	6.48883	6.41244	6.43325	1.48136	3.24013	0	4.65227	9.46078e-14	3.38232e-13
gene-LOC107889659	4.11547	4.15672	5.57758	0	0	0	7.13379	1.03202e-06	2.57198e-06
gene-LOC107889679	8.94555	8.8981	8.99155	6.58469	6.5208	5.97005	2.56595	3.42058e-47	2.66006e-46
gene-LOC107889680	8.72663	8.6351	8.5335	5.62606	6.55361	6.28199	2.45637	1.31364e-30	7.56953e-30
gene-LOC107889681	8.0183	8.27889	8.02707	4.80124	6.0548	5.64047	2.56377	1.75704e-21	8.07325e-21
gene-LOC107889692	6.82389	6.7992	7.0956	6.12921	5.24654	5.42289	1.26812	6.47601e-05	0.000140714
gene-LOC107889697	4.27611	5.07624	3.18463	0	0	0	6.69839	1.71967e-05	3.92094e-05
gene-LOC107889698	13.9545	13.9251	13.9457	10.9246	10.939	10.815	3.04662	0	0
gene-LOC107889702	0	3.71801	0	5.51736	4.53468	4.73364	-2.92446	0.00482641	0.00868798
gene-LOC107889705	7.84978	8.09865	8.1279	6.47271	5.80521	4.60154	2.21844	1.8822e-12	6.373e-12
gene-LOC107889707	7.89997	7.21706	7.52687	9.16385	9.18189	9.06084	-1.56966	5.80403e-22	2.7044e-21
gene-LOC107889712	10.4113	10.5229	10.3285	9.30338	9.35008	9.26294	1.11795	1.07524e-38	7.25556e-38
gene-LOC107889716	3.83499	4.36751	3.55944	0	0	0	6.26084	0.000137616	0.000290121
gene-LOC107889724	4.67241	4.30061	4.37719	0	2.38526	2.49965	2.86981	0.00397497	0.0072259
gene-LOC107889725	9.74909	9.59367	9.7156	8.26	8.31211	8.51291	1.32745	3.46046e-31	2.0188e-30
gene-LOC107889727	6.1586	6.27979	5.37368	0	0	0	8.36181	7.1301e-11	2.25096e-10
gene-LOC107889728	7.6878	7.54067	7.49127	5.20329	3.88061	4.0117	3.10694	2.04839e-20	9.11405e-20
gene-LOC107889730	9.78792	9.85493	9.81111	7.10953	6.64779	7.13612	2.84601	1.12707e-95	1.5536e-94
gene-LOC107889732	7.60701	7.51139	7.72993	9.3156	9.67483	9.55401	-1.90702	1.5538e-43	1.14299e-42
gene-LOC107889736	5.45532	4.76496	5.93645	7.40479	6.8594	6.69238	-1.57933	5.83486e-06	1.3799e-05
gene-LOC107889738	11.1609	11.2975	11.0433	12.6016	12.6319	12.7202	-1.48138	1.968e-149	4.06557e-148
gene-LOC107889739	11.1693	11.2373	11.1023	7.93503	7.85318	7.37738	3.42434	1.17383e-236	3.78681e-235
gene-LOC107889743	7.1894	7.29646	7.30696	3.31623	5.53643	5.3424	2.30491	7.6998e-09	2.189e-08
gene-LOC107889746	12.4386	12.3914	12.4753	10.3712	10.3147	10.1241	2.15956	1.37739e-304	5.81326e-303
gene-LOC107889749	9.29881	9.32576	9.3566	6.7619	7.06682	7.6356	2.14431	8.30613e-34	5.11998e-33
gene-LOC107889759	6.43878	6.68581	6.74278	8.28922	8.21289	8.1839	-1.60922	5.24714e-18	2.17554e-17
gene-LOC107889760	5.61408	6.51928	6.15243	4.30868	4.83079	4.91154	1.47966	0.000482493	0.000966601
gene-LOC107889767	5.45532	6.1337	6.2579	4.49219	3.53119	5.25716	1.44659	0.00334665	0.00613982
gene-LOC107889768	10.4983	10.6568	10.4833	12.5264	12.543	12.6272	-2.01807	0	0
gene-LOC107889771	10.6417	10.6996	10.7581	12.1549	12.12	12.1448	-1.43929	1.01065e-192	2.6563e-191
gene-LOC107889773	4.72904	3.37202	4.49692	5.48886	5.77771	5.85872	-1.45649	0.00330789	0.00607403
gene-LOC107889774	9.52755	9.74601	9.62158	10.6515	10.6674	10.7186	-1.04475	1.20178e-40	8.40644e-40
gene-LOC107889780	3.19639	3.99687	3.0344	6.03377	6.92356	7.20602	-3.4455	1.17475e-13	4.1839e-13
gene-LOC107889781	13.8748	13.8738	13.8138	12.7299	12.6962	12.687	1.14954	0	0
gene-LOC107889786	11.8559	11.7786	11.8669	13.38	13.3486	13.3469	-1.52476	0	0
gene-LOC107889787	16.6437	16.6499	16.6515	19.3497	19.3233	19.2929	-2.67381	0	0
gene-LOC107889792	1.60485	3.81707	0.92534	4.24192	5.28612	5.3832	-2.58551	0.00264259	0.00490978
gene-LOC107889797	6.00655	5.78788	5.46461	4.02085	4.07394	3.19331	2.02207	6.09538e-05	0.000132732
gene-LOC107889808	4.0279	3.08451	3.32067	0	0	0	5.80022	0.00142164	0.00271816
gene-LOC107889814	5.86211	5.73819	4.60747	0	0	0	7.8642	4.15802e-09	1.19908e-08
gene-LOC107889848	6.56858	6.11435	5.80341	3.31623	2.87511	3.65978	3.0156	1.76741e-09	5.1989e-09
gene-LOC107889849	10.9313	10.8951	10.9792	12.9512	12.8376	12.923	-1.96964	0	0
gene-LOC107889864	9.4263	9.57256	9.5696	7.36613	7.18671	7.66071	2.11766	1.13773e-51	9.47374e-51
gene-LOC107889869	9.77789	9.94804	9.66057	7.92974	7.77186	7.93907	1.92227	4.07201e-55	3.54428e-54
gene-LOC107889871	6.11677	6.19023	5.77999	5.01623	5.24654	3.90366	1.23059	0.00483712	0.00870626
gene-LOC107889899	10.6691	10.5174	10.4476	9.14342	9.48164	9.03226	1.31632	5.42084e-34	3.35495e-33
gene-LOC107889917	3.34872	3.4968	3.44499	0	0	0	5.68755	0.00215668	0.00404369
gene-LOC107889936	2.60978	4.60782	1.88651	0	0	0	5.77447	0.00280697	0.00519858
gene-LOC107889939	6.93638	6.78704	6.77867	8.07104	7.81309	7.97288	-1.12932	4.06299e-09	1.17231e-08
gene-LOC107889971	8.70209	8.83449	8.58169	7.05224	7.05541	7.52143	1.4945	7.78742e-18	3.21055e-17
gene-LOC107889975	10.482	10.629	10.7232	6.80878	6.79226	6.69238	3.85932	2.65625e-219	7.93001e-218
gene-LOC107889982	7.48078	6.92668	7.00761	8.55973	8.28793	8.40311	-1.27154	1.60533e-11	5.22361e-11
gene-LOC107890001	13.1317	13.1327	13.1547	14.8279	14.9222	14.8686	-1.73356	0	0
gene-LOC107890033	11.4549	11.4004	11.4297	12.4435	12.4791	12.3813	-1.00741	7.987e-121	1.36134e-119
gene-LOC107890053	6.71595	6.76239	6.9873	5.652	5.66211	5.88737	1.10724	0.000110373	0.000234855
gene-LOC107890060	8.40033	8.257	8.22213	10.3114	10.236	10.1715	-1.95133	2.45239e-85	3.04696e-84
gene-LOC107890065	7.52143	7.054	7.18745	3.93893	3.53119	3.90366	3.55916	9.68416e-23	4.59967e-22
gene-LOC107890069	11.8713	11.6788	11.8085	10.5009	10.7791	10.8717	1.06515	2.60448e-41	1.84068e-40
gene-LOC107890077	0	1.92827	0	3.03006	5.39875	4.53067	-4.63365	0.000295736	0.000604545
gene-LOC107890079	8.7745	8.73349	8.80693	6.48719	6.69267	7.08756	2.01361	7.59661e-30	4.30822e-29
gene-LOC107890085	4.35019	2.72508	3.66547	5.23796	5.32465	5.76919	-1.8225	0.00166265	0.00315705
gene-LOC107890092	7.04073	7.13303	7.16051	5.3998	5.60064	4.85464	1.8143	9.6326e-10	2.86892e-09
gene-LOC107890100	9.81597	9.70456	9.93023	7.31021	7.16564	7.70161	2.42215	3.67192e-67	3.69799e-66
gene-LOC107890103	7.88759	7.68536	7.45476	0	0	0	10.075	6.45608e-17	2.58025e-16
gene-LOC107890108	3.02605	4.30061	3.32067	0	0	0	5.93486	0.000838275	0.00164152
gene-LOC107890123	5.78408	5.97113	4.60747	3.55492	3.98051	3.90366	1.82075	0.00124236	0.00238998
gene-LOC107890127	6.29614	6.29705	6.18845	7.02272	7.52951	7.32598	-1.05416	2.0999e-05	4.75803e-05
gene-LOC107890130	4.61347	3.99687	3.94356	0	0	0	6.53334	2.77428e-05	6.21924e-05
gene-LOC107890131	8.94854	9.02526	9.13918	11.8218	11.8829	11.8432	-2.81006	0	0
gene-LOC107890133	3.19639	2.24529	4.37719	0	0	0	5.79865	0.00194524	0.00366585
gene-LOC107890134	6.70187	6.73731	6.94582	8.00715	7.58611	7.93907	-1.06286	3.27433e-07	8.44421e-07
gene-LOC107890139	8.72663	8.72075	8.52296	7.46456	7.52951	7.45599	1.18006	7.56976e-15	2.815e-14
gene-LOC107890152	9.38284	9.34248	9.33266	8.1909	7.65577	7.72561	1.47295	1.01664e-23	4.95452e-23
gene-LOC107890154	5.5837	5.11569	6.11549	0	0	0	8.0308	9.14498e-10	2.72601e-09
gene-LOC107890180	12.4735	12.294	12.3452	6.05337	4.83079	6.09813	6.63141	1.42519e-81	1.7018e-80
gene-LOC107890186	6.50514	4.55139	5.82645	7.60398	7.51293	6.9585	-1.57492	2.45338e-05	5.52588e-05
gene-LOC107890197	12.9923	13.0158	12.9695	10.1971	10.0631	10.0875	2.87404	0	0
gene-LOC107890205	6.3513	6.31411	6.61627	8.46047	8.34528	8.59336	-2.04646	4.65426e-28	2.53083e-27
gene-LOC107890210	2.83288	3.08451	3.66547	0	0	0	5.47327	0.00543828	0.00971952
gene-LOC107890252	0	2.24529	2.45829	5.72714	5.16395	5.16656	-3.85773	8.2671e-07	2.07347e-06
gene-LOC107890256	4.35019	3.4968	4.02549	0	0	0	6.30132	0.000110093	0.00023429
gene-LOC107890274	4.61347	6.22672	6.15243	0	0	0	8.2012	5.43208e-10	1.6382e-09
gene-LOC107890285	5.38657	6.01352	5.27663	6.94091	6.92356	7.08756	-1.40626	2.97168e-06	7.1777e-06
gene-LOC107890295	5.78408	5.83592	5.13615	6.48719	6.98499	6.44504	-1.05971	0.00142527	0.00272468
gene-LOC107890304	4.67241	2.24529	2.45829	0	0	0	5.84065	0.00205296	0.00385842
gene-LOC107890314	9.11979	8.662	8.75983	10.0778	10.1754	10.0658	-1.24996	1.78437e-27	9.58749e-27
gene-LOC107890315	7.30567	6.95958	6.68091	8.31381	8.33588	8.17231	-1.28189	4.01672e-11	1.28303e-10
gene-LOC107890323	8.13292	7.61827	8.02707	9.12964	9.37094	8.28964	-1.0618	1.40837e-06	3.47916e-06
gene-LOC107890328	3.93466	2.72508	0	5.95261	5.28612	5.3424	-2.8223	0.000168426	0.000352237
gene-LOC107890332	9.5862	9.92323	9.73704	11.9242	11.9807	12.0194	-2.2196	5.43489e-217	1.60803e-215
gene-LOC107890358	4.8867	3.81707	4.49692	6.03377	6.38155	6.28199	-1.82554	1.24007e-05	2.85949e-05
gene-LOC107890359	3.61224	3.71801	0	5.652	4.4674	5.70626	-2.38798	0.00240013	0.00447784
gene-LOC107890433	5.98346	6.39651	5.9782	8.00715	7.62523	8.08225	-1.79908	1.00195e-14	3.70647e-14
gene-LOC107890434	6.59928	6.27979	6.58958	7.61721	7.85318	7.91839	-1.31306	9.13045e-10	2.72181e-09
gene-LOC107890436	4.67241	6.65936	6.29141	7.97668	8.15527	7.66898	-1.86467	3.23971e-08	8.88355e-08
gene-LOC107890440	10.0618	9.94393	9.75966	8.66221	8.52973	8.13098	1.46649	2.72085e-28	1.4871e-27
gene-LOC107890442	8.31966	8.1375	7.84724	9.61334	9.78946	9.91392	-1.66773	1.40941e-35	8.96565e-35
gene-LOC107890448	12.8709	12.8517	12.9714	9.81624	9.97499	9.90519	3.00215	0	0
gene-LOC107890450	0	2.50504	2.45829	5.77514	5.60064	6.48308	-4.33632	2.43044e-10	7.46117e-10
gene-LOC107890464	6.72989	6.1337	6.05824	3.93893	4.16169	4.73364	2.08913	9.42161e-07	2.35458e-06
gene-LOC107890465	9.63147	9.37333	9.2668	7.48635	7.06682	7.7801	1.9668	5.99669e-32	3.55586e-31
gene-LOC107890469	9.37399	9.45827	9.3821	10.6132	10.8311	10.518	-1.25619	3.79843e-43	2.77402e-42
gene-LOC107890471	7.26795	7.63873	7.87513	6.05337	5.53643	6.60883	1.50298	1.43156e-07	3.77476e-07
gene-LOC107890472	8.07402	7.76196	8.09031	7.50782	6.7645	6.28199	1.03956	7.87966e-05	0.000170037
gene-LOC107890477	4.93564	3.99687	5.55015	2.45425	3.53119	2.99697	2.04752	0.00522586	0.00936038
gene-LOC107890478	11.5216	11.7033	11.4526	12.5574	12.7017	12.5828	-1.05242	3.05153e-72	3.25637e-71
gene-LOC107890479	10.8602	10.711	10.767	9.77109	9.63131	9.63649	1.09847	3.544e-46	2.71638e-45
gene-LOC107890481	12.3332	12.3198	11.8063	10.9496	11.1197	11.0969	1.11617	4.66459e-11	1.48536e-10
gene-LOC107890488	4.0279	4.23046	4.24661	0	0	0	6.48595	3.3794e-05	7.51784e-05
gene-LOC107890492	12.4167	12.3535	12.412	11.0383	11.0766	11.2391	1.27582	6.99596e-130	1.26554e-128
gene-LOC107890494	6.86237	6.67265	6.09666	4.75412	4.59897	5.25716	1.71986	4.6615e-06	1.11132e-05
gene-LOC107890499	8.91232	9.20062	9.00676	7.7907	7.7004	7.8178	1.27895	7.24298e-20	3.17546e-19
gene-LOC107890503	7.88136	7.89829	7.73603	9.55094	9.42514	8.98334	-1.50614	3.13111e-22	1.47022e-21
gene-LOC107890510	13.0965	13.1136	13.1014	11.3818	11.2839	11.4271	1.7391	0	0
gene-LOC107890513	14.9425	14.9352	14.9385	11.5645	11.5076	11.653	3.36422	0	0
gene-LOC107890515	13.559	13.5274	13.5603	16.1784	16.1695	16.188	-2.62978	0	0
gene-LOC107890516	11.8807	12.0127	11.8239	13.5138	13.467	13.4988	-1.58572	1.0911e-306	4.655e-305
gene-LOC107890526	8.38279	8.04856	7.6287	4.7054	3.24013	2.76964	4.27878	1.36532e-30	7.86367e-30
gene-LOC107890528	9.66451	9.64176	9.47617	10.7373	10.7253	10.757	-1.14524	4.29846e-51	3.54778e-50
gene-LOC107890531	8.84665	9.33205	8.99155	7.62378	6.77844	7.74922	1.63416	3.98159e-15	1.49552e-14
gene-LOC107890532	10.0226	9.99243	10.2572	9.22993	8.82003	9.08886	1.03971	3.00313e-19	1.29362e-18
gene-LOC107890534	11.5708	11.542	11.5587	4.24192	5.36218	5.70626	6.38458	1.44773e-64	1.41493e-63
gene-LOC107890541	4.55202	5.19151	5.2081	8.94787	8.83011	8.90143	-3.91266	1.0385e-75	1.16333e-74
gene-LOC107890543	10.4497	10.7286	10.5085	7.20023	7.69306	7.49375	3.10441	1.8058e-137	3.44512e-136
gene-LOC107890545	10.4486	10.4064	10.5067	8.69064	8.52146	8.295	1.9406	6.48274e-80	7.60917e-79
gene-LOC107890547	7.91835	7.74947	8.13714	6.01391	6.47015	6.97194	1.42537	7.58351e-09	2.15672e-08
gene-LOC107890557	4.61347	5.57793	5.17257	2.19668	3.06913	0	3.24257	7.28587e-05	0.00015764
gene-LOC107890563	9.05482	9.36517	9.21536	6.21871	6.39971	4.60154	3.30225	3.41011e-11	1.09254e-10
gene-LOC107890570	11.9722	12.0641	12.0904	14.3516	14.3625	14.3729	-2.31866	0	0
gene-LOC107890572	8.3011	8.2614	8.24369	5.77514	4.88336	5.25716	2.93309	1.51688e-34	9.47286e-34
gene-LOC107890576	10.9803	11.1527	11.0993	9.34174	9.31941	9.4256	1.71925	5.77915e-114	9.32904e-113
gene-LOC107890580	11.9901	12.0505	11.91	10.8523	10.7617	10.9114	1.14231	1.40498e-92	1.87698e-91
gene-LOC107890583	3.02605	3.71801	3.0344	7.03263	8.04998	7.13612	-4.32849	1.82545e-24	9.07784e-24
gene-LOC107890587	9.50745	9.51839	9.54377	7.10953	6.5373	5.42289	3.01987	2.06077e-11	6.67447e-11
gene-LOC107890607	9.10382	9.23462	9.02928	10.3326	10.4074	10.3748	-1.24818	1.72139e-46	1.327e-45
gene-LOC107890620	9.05759	9.07114	9.03176	7.01275	7.22795	6.55627	2.09857	3.04937e-36	1.96525e-35
gene-LOC107890623	10.5166	10.685	10.6141	12.2721	12.2373	12.2291	-1.63956	7.27727e-225	2.23303e-223
gene-LOC107890624	9.17943	9.1156	9.06604	10.5551	10.64	10.8019	-1.5493	1.05398e-68	1.08281e-67
gene-LOC107890635	9.87989	9.76008	9.69227	10.8347	10.7929	10.7325	-1.01036	2.33288e-41	1.6504e-40
gene-LOC107890638	8.88142	8.97787	8.96843	6.909	7.02063	7.29424	1.87361	3.61529e-33	2.20002e-32
gene-LOC107890641	5.35093	4.43144	3.76424	6.05337	6.22741	6.07341	-1.50355	0.000928384	0.0018089
gene-LOC107890643	6.48883	7.27047	6.73062	5.93158	4.2444	6.02266	1.29077	0.00142525	0.00272468
gene-LOC107890648	8.56493	8.53679	8.73873	7.43498	7.7437	7.40736	1.08423	1.4376e-11	4.68634e-11
gene-LOC107890650	7.02951	7.54067	7.78978	5.33723	4.71953	4.2944	2.66469	9.71524e-16	3.72323e-15
gene-LOC107890654	9.75592	9.77402	9.70631	0	0	0	12.1402	1.1117e-24	5.5614e-24
gene-LOC107890656	6.6733	6.27979	7.03754	4.80124	4.4674	5.25716	1.86064	5.00015e-07	1.27423e-06
gene-LOC107890657	5.19884	6.4592	5.27663	1.48136	3.24013	2.76964	3.34817	7.35991e-07	1.85252e-06
gene-LOC107890660	5.5837	5.26353	5.75619	4.02085	4.07394	4.45613	1.40766	0.00393594	0.00716066
gene-LOC107890661	6.84965	6.74991	6.9873	5.36885	5.36218	5.91546	1.31831	1.25695e-05	2.89682e-05
gene-LOC107890670	7.91835	8.34263	8.17802	6.86531	7.03232	6.34531	1.38507	1.47411e-10	4.58058e-10
gene-LOC107890671	10.718	10.6552	10.767	9.49471	9.56446	9.66158	1.14209	1.58691e-49	1.27674e-48
gene-LOC107890680	10.4123	10.1468	10.3849	12.4794	12.3402	12.4405	-2.10322	9.90304e-239	3.2212e-237
gene-LOC107890685	11.632	11.5997	11.6165	10.2712	10.138	10.3115	1.37489	1.2573e-118	2.1042e-117
gene-LOC107890686	11.3768	11.5971	11.6584	13.0945	13.1391	13.0445	-1.54368	2.6309e-169	6.10762e-168
gene-LOC107890689	5.31438	6.01352	5.37368	2.19668	0	0	5.167	4.25407e-08	1.15871e-07
gene-LOC107890691	7.9954	8.27889	8.25647	6.67602	6.70732	7.18309	1.32192	5.37341e-11	1.70503e-10
gene-LOC107890694	6.48883	6.85855	6.56239	5.23796	5.12081	5.67374	1.30832	6.28469e-05	0.000136708
gene-LOC107890697	11.7293	11.5992	11.5986	8.64293	8.25839	8.43742	3.18711	0	0
gene-LOC107890699	7.14847	7.36355	7.17853	4.65498	3.24013	4.0117	3.20865	1.24032e-18	5.24389e-18
gene-LOC107890701	3.34872	3.37202	3.18463	0	0	0	5.54621	0.00388658	0.00707545
gene-LOC107890703	14.2951	14.3098	14.2799	12.5378	12.5144	12.4417	1.79558	0	0
gene-LOC107890704	11.5708	11.6463	11.4864	12.9583	12.9663	13.0488	-1.42259	6.24284e-219	1.85757e-217
gene-LOC107890709	5.55266	3.99687	4.71016	0	0	0	7.23696	4.3878e-07	1.12246e-06
gene-LOC107890710	4.11547	6.1337	5.49369	4.17193	2.65087	2.76964	2.18394	0.00171926	0.00325873
gene-LOC107890712	11.6866	11.7061	11.5856	8.9993	9.38468	9.19867	2.46273	2.30575e-202	6.35806e-201
gene-LOC107890714	6.70187	6.34764	5.5222	8.01216	8.39591	8.26801	-1.98277	6.19436e-15	2.31173e-14
gene-LOC107890716	6.33314	6.92668	6.57605	0	0	2.49965	6.1418	6.17464e-14	2.22228e-13
gene-LOC107890724	6.6733	7.45867	6.6935	8.41953	8.41389	8.21249	-1.36808	2.9221e-10	8.93246e-10
gene-LOC107890727	9.04927	9.03301	8.58508	11.1738	11.0801	10.9944	-2.18492	2.99073e-100	4.29298e-99
gene-LOC107890728	2.83288	3.37202	4.24661	0	0	0	5.87755	0.00111837	0.00216139
gene-LOC107890729	7.26795	7.36355	7.80145	9.17954	9.00932	9.22416	-1.64622	3.71595e-25	1.8796e-24
gene-LOC107890735	10.1603	8.51483	8.88309	5.57273	5.24654	7.67721	2.78633	0.00169895	0.00322151
gene-LOC107890741	7.79115	8.1327	8.03204	5.79855	4.98307	5.99659	2.36311	7.16934e-20	3.14361e-19
gene-LOC107890743	0	0	3.0344	4.24192	5.20583	3.90366	-3.20918	0.00513959	0.00921688
gene-LOC107890744	8.51347	8.47367	8.45804	10.133	10.1754	9.93979	-1.6085	1.21647e-54	1.05299e-53
gene-LOC107890745	11.8752	11.8783	11.879	14.3818	14.4687	14.4604	-2.55996	0	0
gene-LOC107890750	8.95745	8.81664	8.95019	10.232	10.178	10.1917	-1.2936	3.62526e-47	2.81818e-46
gene-LOC107890752	10.9766	11.1438	11.0555	12.3106	12.3578	12.284	-1.25743	8.59497e-140	1.66759e-138
gene-LOC107890754	7.22921	7.35533	7.6089	5.20329	6.09993	5.99659	1.61608	1.46192e-08	4.08807e-08
gene-LOC107890755	8.65171	8.70143	8.88034	5.30489	2.38526	6.09813	3.54649	9.68437e-05	0.000207089
gene-LOC107890756	7.42188	6.77477	6.9031	5.72714	5.12081	5.97005	1.43184	6.63066e-06	1.56087e-05
gene-LOC107890759	11.5009	11.489	11.4669	9.84323	9.78946	9.97525	1.61687	1.51363e-142	3.00067e-141
gene-LOC107890761	12.1651	12.2387	12.1418	10.9325	10.8682	10.9192	1.2757	1.38506e-153	2.94856e-152
gene-LOC107890763	11.2615	11.3045	11.0982	13.5889	13.5726	13.6604	-2.38468	0	0
gene-LOC107890766	11.0041	11.0823	11.0677	9.8903	10.1648	9.92432	1.05492	2.79048e-42	2.00643e-41
gene-LOC107890767	7.54527	7.20796	7.44735	11.6631	11.7525	11.6139	-4.28122	0	0
gene-LOC107890770	10.6852	10.6668	10.7543	6.50153	7.16564	6.50173	3.95998	4.48092e-203	1.23941e-201
gene-LOC107890775	11.3528	11.5229	11.342	9.78141	9.75284	9.37592	1.75828	2.6462e-83	3.21965e-82
gene-LOC107890776	11.6467	11.7361	11.7625	8.96866	9.20531	9.11029	2.62343	3.01354e-296	1.23536e-294
gene-LOC107890780	9.35612	9.52938	9.38015	7.15559	6.81949	6.78665	2.49563	1.30344e-63	1.25883e-62
gene-LOC107890784	6.68766	6.19023	6.80211	5.45978	5.28612	5.79966	1.07233	0.00126327	0.00242873
gene-LOC107890785	6.40442	6.48955	6.89222	4.30868	3.77327	3.36611	2.81109	1.82875e-11	5.93924e-11
gene-LOC107890787	13.3896	13.431	13.3863	14.3848	14.397	14.4308	-1.00169	0	0
gene-LOC107890793	2.34577	3.81707	0	5.36885	5.77771	4.53067	-2.76262	0.000868149	0.00169659
gene-LOC107890798	12.4758	12.4748	12.5414	8.9531	9.32179	9.67191	3.15599	2.94631e-53	2.50141e-52
gene-LOC107890801	10.1795	10.4223	10.3174	11.9101	12.0628	11.9708	-1.67245	5.53503e-147	1.1246e-145
gene-LOC107890802	8.61086	8.68185	8.72039	7.43498	7.49614	7.97955	1.023	1.23179e-09	3.65053e-09
gene-LOC107890806	10.0012	10.3844	10.1298	8.7991	8.99446	8.53118	1.39416	2.37045e-28	1.29727e-27
gene-LOC107890807	8.65537	8.91217	8.989	11.2914	11.3984	11.2896	-2.46816	4.08773e-194	1.08117e-192
gene-LOC107890816	10.5075	10.3712	10.6419	9.07316	8.94276	9.18142	1.44489	7.58718e-50	6.13565e-49
gene-LOC107890820	6.86237	7.49652	7.15141	8.50385	8.55831	8.57586	-1.35637	5.37932e-14	1.94105e-13
gene-LOC107890824	6.64415	7.00231	6.50642	5.67748	5.24654	5.30041	1.3265	3.56947e-05	7.92692e-05
gene-LOC107890827	12.5311	12.4193	12.5151	11.0813	11.0502	10.9853	1.44902	3.63609e-202	1.00177e-200
gene-LOC107890829	8.4475	8.54404	8.66395	10.2889	10.3629	10.0325	-1.68281	3.19355e-52	2.67661e-51
gene-LOC107890832	8.91232	9.06863	9.00423	7.68788	7.30705	7.68539	1.42995	1.07831e-21	4.98229e-21
gene-LOC107890835	10.085	10.2678	10.4137	5.72714	6.09993	5.06989	4.58472	9.00179e-158	1.97039e-156
gene-LOC107890836	4.55202	5.39762	5.09878	0	3.53119	2.49965	2.69662	0.00155349	0.00295837
gene-LOC107890847	7.74384	8.28323	7.41731	7.10953	6.36316	6.26025	1.23097	1.02276e-05	2.37319e-05
gene-LOC107890850	9.71795	9.5073	9.82548	12.245	12.2493	12.287	-2.57196	0	0
gene-LOC107890862	10.1959	10.1982	10.2054	8.73986	9.00042	8.90494	1.31845	5.4895e-44	4.06812e-43
gene-LOC107890867	6.1586	7.0128	6.75484	7.18254	8.07279	8.03821	-1.13675	4.41216e-05	9.72445e-05
gene-LOC107890868	13.064	12.9712	13.0883	10.5352	10.7783	10.9653	2.27334	1.54969e-71	1.64256e-70
gene-LOC107890869	8.09572	8.27017	8.13714	2.45425	3.98051	3.90366	4.7413	1.85001e-45	1.40124e-44
gene-LOC107890871	9.03249	9.15401	9.17329	5.30489	5.03046	4.53067	4.15252	1.08486e-86	1.36679e-85
gene-LOC107890876	5.72961	5.88241	5.77999	7.22637	7.19713	6.99844	-1.36228	1.84273e-07	4.82492e-07
gene-LOC107890885	9.0686	8.9454	8.98132	6.52978	6.91096	7.35704	2.0464	8.13184e-29	4.49612e-28
gene-LOC107890889	10.5125	10.5716	10.5253	9.12964	9.23089	8.88021	1.44839	1.4167e-54	1.22445e-53
gene-LOC107890898	8.70914	9.02526	8.63813	7.66258	7.25812	7.47499	1.32841	3.84974e-15	1.44712e-14
gene-LOC107890899	7.36047	7.69841	7.6928	9.22345	9.36864	9.10114	-1.64621	4.31865e-30	2.46232e-29
gene-LOC107890900	5.07324	4.90666	4.1766	8.43828	8.60601	8.48974	-3.80502	3.25885e-55	2.84044e-54
gene-LOC107890901	9.29647	8.66865	9.28355	10.6124	10.4362	10.5862	-1.4382	3.27977e-29	1.82901e-28
gene-LOC107890906	13.585	13.5467	13.54	12.2348	12.1836	12.185	1.35544	0	0
gene-LOC107890907	13.1422	13.0938	13.1517	11.9626	11.8937	11.9485	1.19415	1.86201e-243	6.22749e-242
gene-LOC107890908	2.60978	0	3.44499	3.75966	5.56889	5.42289	-2.74162	0.00185723	0.00350628
gene-LOC107890909	10.1946	10.1959	10.2656	8.07583	7.87281	8.17231	2.17899	8.55596e-95	1.16811e-93
gene-LOC107890923	8.46844	8.39968	8.14633	9.88894	9.86165	9.91217	-1.54776	1.57312e-44	1.17676e-43
gene-LOC107890925	10.3971	10.3341	10.4204	9.10637	9.13388	9.74418	1.02935	4.58607e-15	1.71897e-14
gene-LOC107890927	7.48078	6.91555	7.24844	8.39285	8.38684	8.61493	-1.24183	9.29097e-12	3.05436e-11
gene-LOC107890928	11.5499	11.5564	11.5467	9.83335	10.002	9.94831	1.62432	2.16809e-153	4.60612e-152
gene-LOC107890932	14.9273	15.0089	14.9084	13.9523	13.9596	13.9271	1.00242	1.43346e-297	5.89549e-296
gene-LOC107890935	7.3694	8.31747	7.88614	8.97381	9.14199	8.70621	-1.04492	1.5085e-07	3.97062e-07
gene-LOC107890937	10.8807	10.7077	10.6476	12.5892	12.6196	12.5247	-1.83163	1.77514e-237	5.74435e-236
gene-LOC107890938	10.1512	10.189	10.201	11.829	11.8543	11.8478	-1.66344	1.07565e-222	3.26555e-221
gene-LOC107890943	10.1356	9.83882	10.1799	7.79653	7.83994	8.15474	2.12884	3.54144e-60	3.27383e-59
gene-LOC107890944	14.3682	14.2561	14.2475	10.219	10.3003	10.2328	4.04206	0	0
gene-LOC107890945	14.6536	14.7227	14.7316	8.43455	8.83011	8.48506	6.11343	0	0
gene-LOC107890948	5.81056	5.97113	6.58958	9.66998	9.25104	9.53603	-3.34387	1.30336e-70	1.36785e-69
gene-LOC107890949	14.0656	14.1401	14.0965	15.8059	15.757	15.7397	-1.66682	0	0
gene-LOC107890953	7.6443	7.054	6.85909	0	0	0	9.61081	3.9536e-15	1.48517e-14
gene-LOC107890956	5.64384	5.42928	5.37368	3.66092	3.53119	0	2.53525	0.000272882	0.000560031
gene-LOC107890961	10.2477	10.361	10.5358	9.16385	9.18189	9.07958	1.2453	9.81266e-39	6.63143e-38
gene-LOC107890968	11.1467	10.9602	11.0898	12.2924	12.1642	12.2238	-1.16121	9.70852e-99	1.37506e-97
gene-LOC107890969	9.07407	8.96443	9.02928	10.7945	10.7502	10.7076	-1.73097	1.88014e-107	2.87828e-106
gene-LOC107890972	6.36922	5.63335	5.77999	5.20329	1.63793	3.5204	1.90585	0.00339722	0.00622848
gene-LOC107890974	6.53721	5.26353	5.77999	7.5567	6.98499	7.2508	-1.34751	2.87905e-05	6.44354e-05
gene-LOC107890975	0	2.50504	0	6.31927	5.69189	5.06989	-5.10373	9.04808e-09	2.5628e-08
gene-LOC107890986	7.88759	7.5551	8.07115	7.04247	6.36316	7.06265	1.00202	2.22225e-05	5.02385e-05
gene-LOC107890987	9.0212	8.68513	8.93171	10.2448	10.2259	10.2017	-1.34105	1.94279e-41	1.37598e-40
gene-LOC107890991	9.28708	9.27656	9.03176	6.03377	6.73619	6.28199	2.84322	2.83438e-55	2.4739e-54
gene-LOC107890994	12.3426	12.334	12.3692	10.8779	10.8494	10.8418	1.49225	2.52247e-254	8.84597e-253
gene-LOC107890997	9.30581	9.4095	9.28147	6.38262	6.64779	6.19298	2.92564	5.30141e-76	5.95667e-75
gene-LOC107891001	10.2306	10.1867	10.191	11.5326	11.5227	11.6798	-1.37748	4.06075e-109	6.32127e-108
gene-LOC107891003	5.45532	5.6059	6.22359	3.03006	2.38526	3.36611	2.99644	2.33482e-07	6.07816e-07
gene-LOC107891005	8.17938	7.80483	7.61553	6.94091	6.34453	6.44504	1.28602	6.75517e-08	1.81852e-07
gene-LOC107891009	7.01819	7.43547	7.17853	9.21912	9.58246	9.52923	-2.23578	6.87747e-48	5.40657e-47
gene-LOC107891011	11.8306	11.8432	11.7399	8.79036	9.2156	9.06711	2.77718	9.31352e-251	3.21764e-249
gene-LOC107891013	9.29413	9.11073	9.47799	5.99376	4.88336	4.85464	3.95777	4.04968e-67	4.07516e-66
gene-LOC107891014	6.88746	7.33039	7.37886	0	0	2.16723	7.15673	6.74377e-16	2.60015e-15
gene-LOC107891015	8.3872	8.5	8.51234	7.29383	6.94845	6.87513	1.41765	7.3089e-16	2.81425e-15
gene-LOC107891016	6.97201	7.41189	6.9873	5.57273	4.98307	5.49912	1.78694	3.31982e-09	9.62924e-09
gene-LOC107891017	10.6015	10.3945	10.512	8.80489	8.79966	8.5626	1.77754	3.9176e-74	4.29058e-73
gene-LOC107891019	8.26326	8.41952	8.63487	4.24192	5.03046	5.4615	3.52205	2.50868e-41	1.77377e-40
gene-LOC107891023	4.42065	4.15672	4.49692	0	0	0	6.6898	9.58381e-06	2.22883e-05
gene-LOC107891025	10.1158	10.362	10.1344	7.73718	7.96716	8.26256	2.2148	8.28708e-67	8.31925e-66
gene-LOC107891032	9.50947	9.21659	9.22189	10.8133	10.7869	10.7482	-1.46401	2.72157e-63	2.61756e-62
gene-LOC107891035	8.36056	8.53679	8.02209	9.32571	9.54827	9.44741	-1.12407	5.33767e-16	2.066e-15
gene-LOC107891036	6.97201	7.37984	7.35529	5.45978	6.0317	5.53577	1.57038	2.75514e-08	7.58892e-08
gene-LOC107891041	6.56858	6.57695	6.57605	5.20329	6.0548	5.06989	1.07903	0.00189524	0.00357558
gene-LOC107891043	11.4455	11.3204	11.2325	7.32641	7.55404	7.67721	3.82486	0	0
gene-LOC107891045	6.25816	6.67265	6.53468	4.65498	4.16169	3.5204	2.35986	1.1177e-08	3.14791e-08
gene-LOC107891052	6.82389	7.13303	6.61627	5.23796	5.9354	5.3424	1.35547	2.25079e-05	5.0858e-05
gene-LOC107891054	11.7538	11.8299	11.7655	10.0862	10.005	9.99842	1.75261	4.34405e-207	1.22309e-205
gene-LOC107891055	8.52151	8.31323	8.16904	7.39714	6.77844	6.9585	1.27294	1.85106e-10	5.7191e-10
gene-LOC107891059	12.8345	12.739	12.8072	11.4412	11.5776	11.6101	1.25103	1.01091e-152	2.13756e-151
gene-LOC107891063	12.7907	12.8769	12.9494	14.2302	14.234	14.1712	-1.33813	1.29806e-305	5.50059e-304
gene-LOC107891067	8.19454	8.4352	8.5509	6.58469	5.6317	6.21575	2.214	5.92922e-22	2.7611e-21
gene-LOC107891076	6.11677	6.60495	6.6935	4.7054	5.16395	5.49912	1.37063	0.000169462	0.000354346
gene-LOC107891078	10.6835	10.841	10.6613	7.10014	6.34453	5.64047	4.25759	1.33601e-24	6.67026e-24
gene-LOC107891080	3.72791	5.22797	5.13615	0	0	0	7.18636	6.3298e-07	1.60125e-06
gene-LOC107891082	9.97369	9.98179	9.98374	6.94091	6.0548	6.48308	3.44253	9.7108e-107	1.47797e-105
gene-LOC107891093	11.0205	11.1045	11.1326	9.68419	9.71889	9.76556	1.36596	6.00146e-89	7.7364e-88
gene-LOC107891096	9.70918	9.87519	9.75667	7.88669	7.82658	7.89742	1.91628	1.05101e-62	1.00576e-61
gene-LOC107891097	9.65541	9.53848	9.50144	8.1596	8.41835	8.36287	1.25375	1.71918e-26	8.99797e-26
gene-LOC107891099	7.77107	7.63873	7.97131	6.5981	6.58569	6.48308	1.25161	2.30006e-09	6.72385e-09
gene-LOC107891103	11.8776	12.244	11.5953	9.22993	9.4028	9.2684	2.62992	2.0218e-41	1.43129e-40
gene-LOC107891106	12.5528	12.6279	12.7031	13.8224	13.7878	13.859	-1.19374	2.97787e-231	9.45144e-230
gene-LOC107891120	11.318	11.472	11.3638	9.52134	9.62746	9.54505	1.82288	5.00758e-152	1.05318e-150
gene-LOC107891121	8.29173	8.28323	8.52296	9.67947	9.57049	9.5315	-1.22717	3.86687e-26	2.00649e-25
gene-LOC107891122	13.7923	13.8031	13.8611	12.4767	12.4662	12.4594	1.3518	0	0
gene-LOC107891129	5.83656	6.19023	5.87146	2.19668	3.53119	3.90366	2.75559	3.23888e-07	8.35628e-07
gene-LOC107891132	7.06293	7.51877	6.88126	9.61664	9.80827	9.70649	-2.54066	1.30919e-63	1.26419e-62
gene-LOC107891137	11.8962	11.7113	11.8797	10.6116	10.5944	10.6175	1.22402	1.65609e-93	2.23334e-92
gene-LOC107891138	4.72904	4.76496	3.66547	6.38262	6.39971	6.26025	-1.93586	2.38629e-06	5.80413e-06
gene-LOC107891140	10.5996	10.598	10.6411	8.36175	7.79948	8.13696	2.49501	1.95265e-108	3.02019e-107
gene-LOC107891142	9.43483	9.45827	9.47617	10.5824	10.5371	10.7724	-1.17764	1.90287e-44	1.42072e-43
gene-LOC107891146	11.1012	11.0508	10.9148	12.1509	12.2196	12.103	-1.13551	3.34312e-94	4.53664e-93
gene-LOC107891150	7.52143	7.37172	6.94582	8.40434	8.08407	8.5626	-1.0707	5.852e-08	1.58162e-07
gene-LOC107891153	5.95999	5.19151	5.2081	6.78553	6.89824	6.574	-1.28388	8.64778e-05	0.000185853
gene-LOC107891155	11.0734	10.9944	11.0531	12.128	12.0098	12.1201	-1.04698	9.05557e-96	1.25017e-94
gene-LOC107891160	11.8523	11.8406	11.904	10.6075	10.5924	10.7325	1.22239	1.80496e-112	2.8855e-111
gene-LOC107891165	10.5862	10.4659	10.6264	9.23851	8.97036	9.32709	1.37669	5.47707e-46	4.18627e-45
gene-LOC107891171	9.87676	9.74443	10.0598	10.9613	10.9281	11.0478	-1.0803	6.96096e-40	4.80289e-39
gene-LOC107891177	10.4623	10.6593	10.7054	11.7992	11.7445	11.86	-1.18842	1.62348e-76	1.83596e-75
gene-LOC107891185	14.8626	14.7929	14.8206	13.6623	13.6962	13.6201	1.16554	0	0
gene-LOC107891186	5.70158	5.11569	4.75888	6.61138	6.77844	6.14634	-1.32102	0.000322917	0.000657458
gene-LOC107891188	12.5606	12.572	12.6568	11.3569	11.3207	11.3339	1.26011	4.61488e-189	1.19004e-187
gene-LOC107891191	6.40442	5.83592	5.27663	8.23876	7.77881	8.22937	-2.21207	1.1023e-16	4.36634e-16
gene-LOC107891194	6.59928	6.01352	6.15243	2.45425	3.06913	4.60154	2.7424	3.21267e-07	8.29133e-07
gene-LOC107891195	9.20211	9.19833	9.00171	10.4472	10.5164	10.4961	-1.3521	1.09383e-55	9.60048e-55
gene-LOC107891201	10.8045	10.9453	10.8586	12.0816	12.1042	12.0383	-1.20453	5.2235e-125	9.1565e-124
gene-LOC107891204	10.6897	10.6127	10.8481	8.05654	8.1283	7.96618	2.67187	4.40405e-157	9.59986e-156
gene-LOC107891206	9.74051	9.62647	9.78046	8.23018	8.32166	8.22937	1.45944	3.03237e-40	2.1066e-39
gene-LOC107891242	12.2498	12.284	12.1694	13.3393	13.1959	13.1834	-1.00693	9.77608e-111	1.54129e-109
gene-LOC107891243	11.7332	11.5618	11.7655	12.674	12.7311	12.8041	-1.04765	7.9633e-89	1.02528e-87
gene-LOC107891251	4.27611	3.71801	2.45829	0	0	0	5.93961	0.000924026	0.00180113
gene-LOC107891256	10.4123	10.3722	10.3761	12.5628	12.5175	12.4007	-2.11004	0	0
gene-LOC107891257	18.3302	18.3641	18.3648	20.3502	20.2989	20.3605	-1.98364	0	0
gene-LOC107891258	12.9892	13.027	12.9819	11.5017	11.387	11.4074	1.5656	0	0
gene-LOC107891259	12.4539	12.4451	12.4634	11.1631	11.0745	11.0406	1.3593	2.08737e-202	5.75842e-201
gene-LOC107891260	6.64415	6.27979	6.9563	4.24192	4.59897	2.99697	2.62071	1.29272e-09	3.82732e-09
gene-LOC107891263	10.7362	10.8254	10.7551	9.82767	9.62553	9.76362	1.03129	1.1007e-41	7.8328e-41
gene-LOC107891266	12.7193	12.5874	12.4842	10.7959	10.882	10.7315	1.79553	2.96238e-198	7.97281e-197
gene-LOC107891268	7.00678	6.84687	7.16954	5.20329	5.32465	5.42289	1.72336	4.24375e-09	1.22312e-08
gene-LOC107891283	9.2269	9.41148	9.3743	7.831	8.09525	6.88936	1.64968	8.27668e-16	3.17987e-15
gene-LOC107891285	9.48707	9.50916	9.67333	10.6443	10.532	10.6905	-1.06476	5.33792e-38	3.55991e-37
gene-LOC107891289	8.25364	7.84647	7.83593	5.51736	4.32263	5.21257	2.91847	1.6539e-24	8.23843e-24
gene-LOC107891290	9.50947	9.43116	9.45044	10.5697	10.5144	10.5407	-1.0795	3.93006e-46	3.00934e-45
gene-LOC107891293	12.1284	12.0897	12.1236	8.79619	8.86973	8.99655	3.23165	0	0
gene-LOC107891295	9.51552	9.22112	9.31444	7.1465	6.18615	6.02266	2.81112	1.13815e-38	7.67761e-38
gene-LOC107891297	9.45386	9.48299	9.63142	8.35782	8.37771	8.5626	1.09431	4.5029e-21	2.04551e-20
gene-LOC107891298	9.08767	8.98055	8.83561	7.89214	8.03263	7.91144	1.02753	5.97236e-14	2.15059e-13
gene-LOC107891305	9.49117	9.5073	9.66377	5.13135	5.6317	6.07341	3.94555	1.89342e-100	2.72222e-99
gene-LOC107891307	8.03525	7.71777	7.84159	3.55492	2.38526	3.65978	4.71241	1.0472e-37	6.94192e-37
gene-LOC107891308	12.3854	12.3561	12.454	11.2685	11.2979	11.4668	1.05389	8.72345e-87	1.1006e-85
gene-LOC107891310	8.46428	8.36326	8.30239	0	3.88061	0	6.18184	0.000857827	0.00167772
gene-LOC107891311	10.0576	10.0043	10.0353	6.77377	7.75079	7.53959	2.63662	9.52735e-57	8.45899e-56
gene-LOC107891313	9.07407	8.60423	9.11365	7.02272	7.26804	7.148	1.80775	7.9763e-25	4.00491e-24
gene-LOC107891315	6.78435	6.8351	7.72381	4.60273	5.69189	5.57152	1.85541	3.56606e-07	9.17811e-07
gene-LOC107891318	5.7571	6.03426	5.49369	8.47144	8.06143	7.89742	-2.41076	1.38001e-23	6.70408e-23
gene-LOC107891324	6.21916	6.15279	5.49369	4.7054	4.59897	3.36611	1.68833	0.000447259	0.000898736
gene-LOC107891329	11.4696	11.5012	11.5514	10.4201	10.3027	10.2875	1.16887	4.15806e-85	5.15699e-84
gene-LOC107891334	11.6799	11.787	11.7201	10.6746	10.7643	10.7521	1.00035	6.59832e-76	7.40991e-75
gene-LOC107891335	11.2753	11.2986	11.191	6.84297	6.38155	6.23817	4.73841	0	0
gene-LOC107891344	10.0226	10.107	10.254	9.09696	9.16341	8.77298	1.10962	2.05947e-23	9.94876e-23
gene-LOC107891346	12.1383	12.0807	12.1309	10.5646	10.487	10.416	1.6249	4.37088e-211	1.25367e-209
gene-LOC107891355	10.9612	10.9507	10.95	12.0371	11.9525	12.0145	-1.04854	1.54349e-108	2.39087e-107
gene-LOC107891356	7.69493	7.0128	6.71835	3.03006	3.77327	0	4.45502	4.98922e-06	1.18652e-05
gene-LOC107891367	9.48296	9.62306	9.63306	8.35782	8.61769	8.37809	1.1286	3.99528e-22	1.87007e-21
gene-LOC107891379	7.26795	6.89302	7.17853	10.3896	10.5675	10.3748	-3.33609	7.40379e-171	1.7374e-169
gene-LOC107891380	5.02882	5.11569	4.24661	2.67273	0	0	3.85056	0.000225915	0.000467074
gene-LOC107891383	9.57273	9.41148	9.4798	8.09487	7.83327	7.757	1.58578	1.25942e-34	7.87752e-34
gene-LOC107891384	4.55202	5.29824	4.37719	0	0	0	7.14392	5.72313e-07	1.45281e-06
gene-LOC107891385	6.92431	7.16159	6.88126	4.09837	0	3.90366	3.65355	0.000855343	0.00167322
gene-LOC107891390	7.42188	7.27047	7.71766	5.01623	4.71953	2.99697	3.03838	7.04045e-17	2.8097e-16
gene-LOC107891399	8.87202	9.28091	9.13918	2.67273	2.65087	0	7.1978	8.53579e-54	7.28527e-53
gene-LOC107891400	9.15897	8.50743	9.02679	10.166	10.0285	10.1598	-1.19817	1.63199e-19	7.08771e-19
gene-LOC107891416	2.83288	3.81707	3.0344	4.60273	5.46923	5.21257	-1.95265	0.0023922	0.0044641
gene-LOC107891417	11.2519	11.1306	11.286	12.7948	12.8568	12.7449	-1.57576	1.84779e-237	5.97637e-236
gene-LOC107891418	9.87048	9.93569	9.85939	11.0813	11.2061	10.9391	-1.19205	7.72859e-54	6.59991e-53
gene-LOC107891419	10.5833	10.7118	10.5823	9.20605	9.04437	9.22416	1.46826	1.38994e-66	1.39155e-65
gene-LOC107891420	7.76431	8.29186	8.01208	0	0	0	10.4302	3.87569e-18	1.6132e-17
gene-LOC107891425	3.72791	4.99394	4.31337	2.19668	0	0	4.00429	0.00101798	0.00197599
gene-LOC107891426	4.55202	4.079	3.94356	0	0	0	6.53116	2.7303e-05	6.12394e-05
gene-LOC107891427	5.38657	5.83592	5.55015	2.86243	0	0	4.38635	1.87331e-07	4.90191e-07
gene-LOC107891431	8.41335	8.40765	8.36275	6.45808	6.84622	6.44504	1.81077	2.48356e-22	1.16831e-21
gene-LOC107891432	7.22921	7.33875	6.85909	8.76978	8.78592	8.45188	-1.53028	9.49423e-18	3.90245e-17
gene-LOC107891437	12.1225	12.1979	12.1995	11.2453	11.1107	11.0992	1.01947	2.95994e-88	3.78302e-87
gene-LOC107891440	4.55202	5.39762	4.60747	0	0	0	7.2545	2.59759e-07	6.7438e-07
gene-LOC107891444	13.6828	13.6506	13.6506	12.5434	12.5448	12.4176	1.15741	1.20292e-231	3.82568e-230
gene-LOC107891446	8.81103	8.63849	8.35088	6.26987	6.77844	6.14634	2.19958	4.32861e-26	2.24479e-25
gene-LOC107891448	11.2453	11.1598	11.1527	13.779	13.7793	13.8075	-2.60337	0	0
gene-LOC107891453	7.21936	6.95958	6.84787	5.51736	5.56889	4.11222	1.8288	3.16495e-07	8.17052e-07
gene-LOC107891454	10.7101	10.4164	10.5806	8.38127	9.06158	8.69409	1.83979	4.34949e-44	3.229e-43
gene-LOC107891456	9.60524	9.4292	9.65896	8.34595	8.26335	7.95269	1.36954	4.42608e-26	2.29476e-25
gene-LOC107891457	9.97369	10.0043	10.0003	2.67273	0	3.36611	7.73025	4.2191e-83	5.12053e-82
gene-LOC107891468	10.9919	11.2584	11.2592	12.4066	12.4513	12.3472	-1.22673	1.99471e-87	2.53291e-86
gene-LOC107891471	9.9396	9.8447	9.74008	11.1704	11.1528	11.0635	-1.28856	2.9653e-73	3.21457e-72
gene-LOC107891481	4.83604	4.66213	4.85165	5.62606	6.28716	6.34531	-1.36335	0.000697708	0.00137707
gene-LOC107891486	8.46428	8.35504	8.33087	2.45425	4.71953	4.2944	4.40877	1.3021e-44	9.75305e-44
gene-LOC107891494	5.52093	6.31411	5.87146	2.19668	0	0	5.50073	8.95327e-10	2.67026e-09
gene-LOC107891495	6.1586	6.50449	6.79043	7.95079	7.77881	7.73352	-1.32406	2.8335e-09	8.24989e-09
gene-LOC107891496	6.53721	6.39651	6.74278	4.7054	4.53468	5.88737	1.42828	0.000316831	0.000645589
gene-LOC107891500	5.31438	5.8121	4.9805	6.67602	6.36316	6.09813	-1.00975	0.00516904	0.00926573
gene-LOC107891506	7.66621	7.32198	7.56162	8.83067	8.71517	9.15516	-1.39317	2.81873e-17	1.14062e-16
gene-LOC107891515	6.47234	5.29824	5.30971	7.21771	6.92356	6.28199	-1.07466	0.00433411	0.00784111
gene-LOC107891516	5.38657	4.30061	4.10303	0	0	0	7.0517	1.38595e-06	3.42497e-06
gene-LOC107891520	11.6995	11.7404	11.6688	12.7706	12.8208	12.8269	-1.10306	6.5993e-182	1.64246e-180
gene-LOC107891531	4.8867	3.81707	3.32067	0	0	0	6.47186	5.62502e-05	0.000122869
gene-LOC107891536	8.48086	8.9563	8.96064	10.0464	9.95364	10.1888	-1.24947	9.81376e-24	4.78453e-23
gene-LOC107891537	9.02403	9.00702	8.9423	10.9292	10.736	10.7394	-1.81653	1.16211e-100	1.6727e-99
gene-LOC107891541	6.43878	7.18032	7.4399	2.45425	2.65087	3.5204	4.34962	1.48796e-19	6.46847e-19
gene-LOC107891543	11.8662	11.7805	11.8328	9.53535	9.75989	9.41826	2.24927	5.52778e-210	1.57615e-208
gene-LOC107891559	11.9215	12.0277	12.0779	13.3212	13.3357	13.3472	-1.32368	2.68808e-251	9.3124e-250
gene-LOC107891561	7.48078	6.76239	6.50642	3.75966	4.16169	3.5204	3.22755	7.27029e-15	2.70555e-14
gene-LOC107891563	6.43878	5.71268	5.68233	0	2.65087	0	5.17637	6.75226e-10	2.02594e-09
gene-LOC107891567	7.14847	7.20796	7.4097	5.20329	5.43442	6.38603	1.52019	1.55129e-06	3.8226e-06
gene-LOC107891576	7.13805	6.8351	7.13304	4.24192	5.12081	4.85464	2.31174	4.50737e-12	1.50293e-11
gene-LOC107891577	10.9656	10.8852	10.9624	9.61169	9.62167	9.58057	1.33409	3.88567e-82	4.67075e-81
gene-LOC107891585	11.0325	11.0212	10.8931	9.72601	9.96283	9.86253	1.13214	2.72545e-48	2.15522e-47
gene-LOC107891592	11.5276	11.4937	11.52	13.761	13.7782	13.7556	-2.25169	0	0
gene-LOC107891593	11.6817	11.6713	11.5217	10.2255	10.1976	10.3036	1.38503	5.86485e-106	8.88751e-105
gene-LOC107891595	2.60978	4.66213	4.31337	0	1.63793	0	4.53935	0.00258168	0.00480157
gene-LOC107891598	3.93466	2.24529	4.31337	0	0	0	6.01756	0.000717623	0.00141509
gene-LOC107891599	10.7678	10.9071	10.8704	11.8727	11.9568	11.8505	-1.04426	4.04069e-82	4.85617e-81
gene-LOC107891605	7.98381	8.07882	8.18695	11.5413	11.6688	11.5692	-3.51083	0	0
gene-LOC107891607	10.4177	10.3162	10.5541	11.556	11.6256	11.4996	-1.12903	2.05366e-64	2.00215e-63
gene-LOC107891613	7.24871	7.59053	7.54087	2.19668	3.98051	0	4.84214	6.86421e-06	1.61409e-05
gene-LOC107891614	6.70187	6.67265	6.6935	2.86243	3.77327	3.90366	3.24593	1.65403e-14	6.07434e-14
gene-LOC107891615	5.07324	4.55139	4.49692	1.48136	0	0	5.26451	5.55202e-05	0.000121325
gene-LOC107891617	9.74395	9.46973	9.6493	8.31381	8.08407	8.14884	1.44017	1.19915e-31	7.05997e-31
gene-LOC107891618	5.86211	6.01352	6.56239	3.03006	4.07394	3.36611	2.73917	3.06237e-08	8.40571e-08
gene-LOC107891619	5.78408	4.90666	4.71016	2.45425	2.65087	0	3.43219	2.84133e-05	6.36343e-05
gene-LOC107891620	10.4778	10.5174	10.4109	11.9024	11.7739	11.8178	-1.36448	1.83574e-128	3.29421e-127
gene-LOC107891628	10.0686	9.87519	9.92357	8.76384	8.76855	8.71422	1.20982	9.57129e-34	5.89232e-33
gene-LOC107891632	11.1105	11.0897	11.0737	12.3348	12.3624	12.1444	-1.19355	2.356e-98	3.32865e-97
gene-LOC107891635	13.3918	13.5378	13.5069	10.5849	10.6971	10.669	2.83148	0	0
gene-LOC107891637	4.42065	5.19151	5.2081	2.19668	2.65087	0	3.34473	0.00010813	0.000230284
gene-LOC107891638	7.24871	7.93184	8.22213	9.47668	9.52778	9.26567	-1.57353	1.00573e-17	4.13175e-17
gene-LOC107891641	7.67344	7.37984	7.22262	9.91462	9.87632	9.83706	-2.45005	1.43199e-82	1.72793e-81
gene-LOC107891646	13.4074	13.3261	13.3502	14.6431	14.6709	14.6139	-1.28161	0	0
gene-LOC107891647	7.4046	7.35533	7.85286	5.57273	5.72106	6.02266	1.79731	9.94437e-12	3.26422e-11
gene-LOC107891665	10.7921	10.7592	10.707	9.40412	9.78946	9.43776	1.20031	1.54307e-36	1.00115e-35
gene-LOC107891670	8.83702	8.93165	9.00676	7.84793	7.31664	7.95945	1.19741	5.44623e-13	1.88592e-12
gene-LOC107891671	7.14847	7.02321	6.85909	8.03699	7.94878	8.04459	-1.00304	4.95318e-08	1.34372e-07
gene-LOC107891680	6.83683	6.47445	6.3875	0	0	3.36611	4.95769	0.00310844	0.00572755
gene-LOC107891681	16.2743	16.3262	16.345	18.2248	18.2347	18.2739	-1.92909	0	0
gene-LOC107891689	10.0877	9.78017	9.60668	6.38262	5.85871	5.60641	3.85485	1.36249e-96	1.89138e-95
gene-LOC107891694	11.9901	12.0476	12.0209	10.971	11.0271	10.9313	1.04289	4.24277e-105	6.38172e-104
gene-LOC107891699	8.06854	8.0688	8.21778	5.3998	5.96008	5.30041	2.56234	8.35944e-28	4.51938e-27
gene-LOC107891701	14.4432	14.4759	14.3791	12.9318	12.8603	12.8341	1.55664	0	0
gene-LOC107891706	7.32417	8.45071	7.27381	9.68262	9.23342	9.54054	-1.70989	3.11853e-05	6.96192e-05
gene-LOC107891707	8.94555	8.40765	8.45435	5.82159	6.64779	6.55627	2.25944	7.9904e-23	3.80237e-22
gene-LOC107891712	8.68071	8.47746	8.6511	7.59732	7.73657	7.18309	1.08203	2.53723e-10	7.7817e-10
gene-LOC107891723	6.52126	6.22672	6.79043	7.87572	7.99729	7.66071	-1.32951	2.01427e-09	5.90707e-09
gene-LOC107891726	11.8262	11.7855	11.8832	9.57148	9.68227	9.52923	2.23761	2.8504e-284	1.11606e-282
gene-LOC107891732	9.01552	8.66533	8.6052	7.57037	7.18671	7.65239	1.29402	1.54742e-13	5.48754e-13
gene-LOC107891735	10.625	10.5082	10.7663	11.7448	11.763	11.7483	-1.1151	3.78292e-71	3.99815e-70
gene-LOC107891737	7.46419	6.01352	6.44818	7.93503	8.04422	8.26801	-1.32563	4.18489e-06	1.00077e-05
gene-LOC107891740	7.81751	8.03319	8.08076	5.45978	5.66211	6.32451	2.15017	6.10876e-18	2.52827e-17
gene-LOC107891742	10.5166	10.5439	10.5575	9.03424	8.78936	8.93955	1.61507	8.69657e-76	9.75403e-75
gene-LOC107891745	11.8939	11.7935	11.784	10.732	10.7591	10.7056	1.0921	1.95585e-94	2.66043e-93
gene-LOC107891749	13.2833	13.2552	13.2981	12.2337	12.2676	12.283	1.01812	1.80684e-219	5.39673e-218
gene-LOC107891759	9.47264	9.5761	9.27938	7.80233	7.91761	7.47499	1.7054	9.36636e-33	5.64831e-32
gene-LOC107891761	10.2158	10.2916	10.5103	9.4492	9.27828	9.12239	1.05424	1.6359e-23	7.93125e-23
gene-LOC107891762	11.3584	11.4014	11.4089	12.5871	12.5733	12.5445	-1.17894	3.38872e-193	8.93278e-192
gene-LOC107891769	6.82389	6.73731	6.79043	8.51096	8.49637	7.97955	-1.57641	1.99099e-15	7.55145e-15
gene-LOC107891770	7.51339	6.71179	6.53468	8.5425	7.97324	7.85454	-1.18245	6.23946e-06	1.47259e-05
gene-LOC107891772	4.27611	3.81707	3.94356	0	0	0	6.32962	8.6961e-05	0.000186853
gene-LOC107891774	8.36056	8.1182	8.45065	9.62485	9.32179	9.54054	-1.18788	6.88806e-20	3.02154e-19
gene-LOC107891779	6.29614	6.95958	7.04738	8.36568	8.49637	8.43257	-1.63215	4.97009e-16	1.92645e-15
gene-LOC107891780	6.4217	5.66028	6.32416	10.2858	10.0702	9.97358	-3.96614	6.31191e-135	1.183e-133
gene-LOC107891794	7.06293	7.29646	7.15141	4.80124	5.77771	5.91546	1.63143	2.01024e-07	5.25126e-07
gene-LOC107891795	12.0982	12.2051	12.1346	10.1202	10.2169	10.4024	1.89938	3.39183e-191	8.8116e-190
gene-LOC107891805	7.21936	7.40394	7.79563	10.1086	10.1093	10.0484	-2.59831	1.10992e-88	1.42552e-87
gene-LOC107891808	3.83499	3.71801	5.09878	0	0	2.49965	3.74365	0.00283156	0.00524196
gene-LOC107891809	6.71595	6.71179	6.92462	4.93404	5.12081	4.73364	1.8823	7.34942e-09	2.09251e-08
gene-LOC107891813	9.24157	9.16815	9.08766	7.90298	7.61749	8.10071	1.28502	3.47569e-19	1.4941e-18
gene-LOC107891818	7.98962	7.6522	8.07596	9.03424	8.92092	9.15516	-1.12539	2.07903e-14	7.61113e-14
gene-LOC107891819	10.7888	10.8366	10.8958	7.70036	8.00324	7.53054	3.08723	5.37766e-192	1.40753e-190
gene-LOC107891820	9.62028	9.38952	9.13458	10.7113	10.6674	10.8418	-1.34973	1.45892e-38	9.82459e-38
gene-LOC107891823	7.59182	7.2261	6.99749	8.442	8.46222	8.81086	-1.29577	6.35955e-12	2.10632e-11
gene-LOC107891827	0	0	0	4.09837	5.56889	5.49912	-7.6663	3.18106e-08	8.72614e-08
gene-LOC107891830	8.50943	8.33429	8.0566	9.5231	9.60807	9.59584	-1.26865	1.07022e-23	5.21283e-23
gene-LOC107891834	6.21916	6.24463	5.80341	7.48635	7.51293	7.66898	-1.47018	5.80123e-10	1.74643e-09
gene-LOC107891838	12.226	12.2625	12.2539	10.3306	10.0983	10.3233	1.99326	1.90584e-252	6.63907e-251
gene-LOC107891842	4.55202	3.99687	5.49369	0	0	0	7.16092	7.32688e-07	1.8448e-06
gene-LOC107891845	11.3718	11.4355	11.4227	10.2341	10.4163	10.4584	1.04046	3.59843e-56	3.17875e-55
gene-LOC107891847	9.1065	8.85795	8.66395	7.50782	6.67786	7.76474	1.50772	3.98474e-12	1.33156e-11
gene-LOC107891855	9.75932	9.94256	9.78488	8.76087	8.78246	8.78825	1.05628	1.98554e-25	1.01182e-24
gene-LOC107891857	2.34577	0	0	3.55492	3.39299	5.30041	-3.88888	0.0026642	0.00494802
gene-LOC107891862	14.1938	14.1887	14.2808	12.0493	11.9743	11.921	2.23823	0	0
gene-LOC107891868	7.04073	6.90433	7.15141	8.73076	8.35462	8.30565	-1.45006	2.93587e-15	1.10784e-14
gene-LOC107891870	6.96023	6.82324	6.24085	8.33798	7.9239	7.31548	-1.22516	6.45776e-06	1.52192e-05
gene-LOC107891871	5.42135	4.90666	5.02102	2.45425	3.98051	3.5204	1.79553	0.00521059	0.00933516
gene-LOC107891874	7.00678	6.22672	5.27663	5.13135	3.53119	4.2944	1.90559	0.00026844	0.00055133
gene-LOC107891876	6.75738	7.0128	7.0956	8.45311	8.2928	8.40311	-1.42767	3.71044e-16	1.44533e-15
gene-LOC107891878	10.4156	10.2743	10.2751	8.91343	8.54205	8.54922	1.64166	9.85873e-51	8.09132e-50
gene-LOC107891884	11.5251	11.6622	11.5458	15.1093	15.1089	15.0817	-3.52113	0	0
gene-LOC107891891	6.78435	6.57695	7.23988	8.71853	8.26335	8.61921	-1.65934	4.93836e-16	1.91451e-15
gene-LOC107891892	12.2282	12.0844	12.1427	13.5409	13.4735	13.5068	-1.35515	8.28064e-276	3.15573e-274
gene-LOC107891893	13.0375	13.0325	12.986	15.451	15.4136	15.3918	-2.40071	0	0
gene-LOC107891913	0	0	0	4.7054	3.6573	3.36611	-6.45981	8.33047e-05	0.000179352
gene-LOC107891917	7.29633	7.72417	7.76017	5.30489	5.43442	5.06989	2.35896	4.28918e-18	1.7827e-17
gene-LOC107891918	10.3829	10.3403	10.2614	11.8543	11.8011	11.8917	-1.52177	9.96912e-166	2.27318e-164
gene-LOC107891922	15.2822	15.2367	15.2386	13.2869	13.2733	13.2539	1.98084	0	0
gene-LOC107891924	14.1231	14.1254	14.1699	12.6273	12.6941	12.7118	1.46253	0	0
gene-LOC107891925	12.631	12.63	12.6011	10.2427	10.3039	10.3609	2.32055	0	0
gene-LOC107891926	6.21916	5.76325	6.3875	1.8829	0	3.78687	3.81214	1.00109e-08	2.829e-08
gene-LOC107891947	10.6184	10.5831	10.4978	8.84761	8.65219	8.51291	1.88728	5.91929e-85	7.32833e-84
gene-LOC107891965	11.6821	11.6726	11.6839	12.8856	12.8599	12.8986	-1.20209	7.38157e-251	2.553e-249
gene-LOC107891968	10.8339	10.7755	10.9862	8.55286	8.39138	9.04821	2.18313	7.09907e-70	7.38742e-69
gene-LOC107891973	8.32885	7.93184	8.21342	4.80124	6.00822	6.16985	2.43029	4.83269e-18	2.00542e-17
gene-LOC107891976	7.13805	7.16159	6.74278	8.78158	8.83679	8.34749	-1.65584	1.95795e-18	8.22154e-18
gene-LOC107891979	7.1894	7.04381	7.37105	8.67175	8.62157	8.75754	-1.48196	1.31171e-20	5.8708e-20
gene-LOC107891990	4.35019	4.66213	4.37719	6.33537	4.71953	6.55627	-1.64132	0.0012038	0.00231915
gene-LOC107892005	7.73695	7.79878	7.22262	9.97752	9.6178	9.826	-2.21512	4.50145e-49	3.60225e-48
gene-LOC107892011	7.84978	7.79271	7.87513	5.20329	5.39875	4.79541	2.71395	1.37308e-26	7.20212e-26
gene-LOC107892014	5.88721	5.46026	5.49369	0	3.39299	3.5204	2.90094	4.00353e-05	8.85333e-05
gene-LOC107892015	5.45532	6.24463	6.58958	2.45425	0	0	5.42067	7.58595e-11	2.39139e-10
gene-LOC107892019	7.49717	7.56938	7.6089	8.69377	8.75451	8.36796	-1.06108	4.36156e-11	1.39084e-10
gene-LOC107892021	0	3.99687	4.24661	0	0	0	5.85558	0.00480539	0.00865386
gene-LOC107892025	13.2825	13.2917	13.2862	12.0587	12.0376	11.9965	1.25506	0	0
gene-LOC107892028	8.02397	7.94832	7.63524	4.30868	3.24013	0	4.67259	1.91427e-05	4.34887e-05
gene-LOC107892029	3.02605	5.5494	5.37368	0	0	0	7.35933	4.79674e-07	1.22403e-06
gene-LOC107892034	5.45532	5.26353	4.71016	3.03006	3.24013	0	2.72577	0.000439912	0.000884567
gene-LOC107892035	12.3157	12.346	12.3196	13.3918	13.3554	13.3047	-1.02451	1.06548e-204	2.96406e-203
gene-LOC107892038	9.9381	9.87375	9.91553	11.0432	11.1468	11.0791	-1.18172	7.01612e-73	7.56284e-72
gene-LOC107892039	7.16908	7.08414	7.60224	5.33723	6.00822	6.09813	1.4773	3.52927e-07	9.08604e-07
gene-LOC107892041	10.0958	10.0355	10.0501	11.1832	11.2253	11.268	-1.16571	8.56852e-80	1.00349e-78
gene-LOC107892042	9.7197	9.79999	9.9061	10.9004	10.8477	10.8956	-1.07072	4.82046e-50	3.91031e-49
gene-LOC107892050	11.0465	11.1228	10.9779	13.1677	13.1612	13.1458	-2.10886	0	0
gene-LOC107892052	8.80116	8.71113	8.56467	7.37394	7.57816	6.80178	1.40934	6.63001e-14	2.38344e-13
gene-LOC107892055	5.02882	4.76496	4.80601	6.16568	6.32566	5.99659	-1.33018	0.000383199	0.000775294
gene-LOC107892058	10.6509	10.661	10.6984	11.6848	11.7135	11.7192	-1.03558	5.87013e-94	7.93838e-93
gene-LOC107892059	5.4885	5.90511	5.02102	3.18023	3.39299	3.5204	2.26558	7.43405e-05	0.00016068
gene-LOC107892060	9.37842	9.2052	9.92357	10.9318	10.8844	10.7453	-1.32105	1.20379e-08	3.38266e-08
gene-LOC107892062	9.65358	9.34456	8.61516	10.3476	10.4997	10.3089	-1.12299	0.000191683	0.000398818
gene-LOC107892065	4.42065	4.43144	4.71016	0	2.65087	0	3.66368	0.00127034	0.00244164
gene-LOC107892070	12.574	12.6543	12.6433	13.7746	13.8554	13.8191	-1.19204	1.482e-291	5.95862e-290
gene-LOC107892074	4.67241	5.49059	4.65973	6.7972	6.81949	6.87513	-1.86616	3.97941e-08	1.0856e-07
gene-LOC107892078	9.7661	9.71584	9.75816	10.8219	10.8747	10.8122	-1.09069	3.52664e-57	3.14674e-56
gene-LOC107892082	4.11547	4.76496	4.43829	0	0	0	6.79385	5.23236e-06	1.24138e-05
gene-LOC107892096	8.91842	9.37739	9.12299	10.2266	10.1448	10.1211	-1.01368	2.12992e-20	9.47345e-20
gene-LOC107892097	10.7491	10.8343	11.011	9.39455	9.75284	9.81113	1.20905	2.46855e-32	1.47645e-31
gene-LOC107892098	5.52093	5.57793	6.3875	6.80878	6.98499	6.88936	-1.01821	0.00102122	0.00198185
gene-LOC107892100	8.25364	8.46605	8.71423	10.061	10.1528	10.0437	-1.59661	1.80777e-43	1.3281e-42
gene-LOC107892102	8.91232	8.7864	9.14607	6.51572	6.7645	6.97194	2.21156	1.9861e-36	1.2854e-35
gene-LOC107892111	9.66088	9.55652	9.77751	10.7561	10.8576	10.8725	-1.16172	7.74439e-50	6.26117e-49
gene-LOC107892114	6.94836	7.16159	6.4776	4.80124	5.50322	6.12243	1.34607	0.000185768	0.000387075
gene-LOC107892115	12.2465	12.3987	12.3613	11.2831	11.3355	11.3195	1.02508	1.99647e-97	2.79431e-96
gene-LOC107892128	8.71266	8.65197	8.60187	4.30868	2.38526	4.0117	4.95943	3.26948e-62	3.10979e-61
gene-LOC107892132	9.05482	9.16345	9.21098	7.33444	8.13373	7.57525	1.43085	4.54848e-16	1.7663e-15
gene-LOC107892133	9.75592	9.54753	9.45414	7.86467	7.97929	7.53054	1.7882	2.63224e-37	1.73122e-36
gene-LOC107892143	6.79765	6.03426	7.17853	8.20411	7.54591	7.83261	-1.15015	2.65451e-05	5.95948e-05
gene-LOC107892146	7.02951	6.7992	7.18745	8.53903	8.43165	8.74976	-1.57121	4.77582e-19	2.04585e-18
gene-LOC107892157	9.69681	9.61275	9.59331	11.3341	11.2424	11.4074	-1.69621	2.72205e-132	5.00034e-131
gene-LOC107892164	7.62204	7.61138	7.6928	5.82159	5.69189	6.14634	1.7653	1.00454e-13	3.58806e-13
gene-LOC107892170	11.5948	11.7596	11.777	13.7788	13.7899	13.7352	-2.05491	0	0
gene-LOC107892172	8.02397	7.90956	8.00199	9.66839	9.62167	9.28733	-1.56203	8.93668e-32	5.28075e-31
gene-LOC107892173	5.673	6.09474	5.49369	7.33444	6.7645	7.3049	-1.39813	1.84766e-06	4.52944e-06
gene-LOC107892174	6.36922	6.77477	6.85909	8.22154	7.8793	7.98618	-1.36047	7.26097e-11	2.29101e-10
gene-LOC107892180	11.1039	11.2187	11.1865	9.81193	9.57449	9.62802	1.49422	3.29886e-87	4.1864e-86
gene-LOC107892184	0	2.24529	0	5.3998	5.69189	5.53577	-5.18042	3.03424e-08	8.3314e-08
gene-LOC107892187	7.77107	7.41979	7.73603	6.85418	6.41764	5.85872	1.21743	3.2619e-06	7.85243e-06
gene-LOC107892190	6.61439	6.47445	6.44818	1.8829	3.53119	0	4.34599	1.45927e-13	5.18106e-13
gene-LOC107892197	6.43878	6.56275	6.56239	5.72714	3.88061	3.65978	1.79648	0.00020783	0.000430988
gene-LOC107892206	9.04091	9.08363	9.25835	7.62378	8.06143	8.37809	1.08624	1.00486e-10	3.14859e-10
gene-LOC107892208	0	2.24529	3.55944	7.52196	6.73619	5.99659	-4.58315	3.84224e-05	8.50954e-05
gene-LOC107892209	6.64415	7.15213	6.85909	5.72714	5.53643	6.02266	1.14282	0.000112606	0.00023942
gene-LOC107892211	6.6588	7.25289	6.60299	6.09179	4.4674	4.96628	1.53907	0.000129002	0.000272732
gene-LOC107892214	8.37394	8.27454	8.3349	9.35956	9.55031	9.30337	-1.08283	1.38077e-19	6.01038e-19
gene-LOC107892219	10.0027	10.066	9.98374	8.8809	9.06727	8.93269	1.05794	6.07039e-29	3.36671e-28
gene-LOC107892225	6.92431	6.41244	6.56239	5.62606	5.39875	5.3424	1.20158	0.000174045	0.000363615
gene-LOC107892226	10.0479	10.0419	10.0923	8.94787	8.59423	8.72617	1.29622	7.53011e-35	4.72789e-34
gene-LOC107892234	11.3768	11.5411	11.4405	6.01391	6.18615	4.85464	5.67987	1.00505e-58	9.12852e-58
gene-LOC107892241	7.27747	7.17098	7.53389	8.48953	8.75098	8.41791	-1.22855	9.2406e-13	3.16859e-12
gene-LOC107892244	10.2318	10.0017	10.1732	9.27026	8.95202	8.98002	1.06216	7.8325e-23	3.72808e-22
gene-LOC107892248	6.78435	7.03354	7.4399	5.59964	5.39875	5.70626	1.56062	1.42644e-07	3.76171e-07
gene-LOC107892250	7.68064	7.44324	7.02763	5.51736	5.98435	5.49912	1.74265	7.8964e-10	2.36234e-09
gene-LOC107892260	15.8666	15.9062	15.912	17.667	17.6315	17.7014	-1.77178	0	0
gene-LOC107892262	10.4263	10.3794	10.4788	9.03424	9.30983	9.15221	1.26218	5.07293e-44	3.76163e-43
gene-LOC107892267	9.70742	9.5761	9.56276	10.7036	10.7271	10.6534	-1.08033	7.40364e-47	5.7313e-46
gene-LOC107892272	7.4046	7.5479	7.84159	4.17193	5.03046	4.20618	3.14427	2.14877e-23	1.03745e-22
gene-LOC107892277	10.2232	10.2165	10.2677	8.69689	8.80307	8.43257	1.58328	1.71278e-53	1.4575e-52
gene-LOC107892280	7.77107	7.00231	6.97704	8.96866	8.46222	8.81086	-1.47304	4.86714e-12	1.61996e-11
gene-LOC107892283	0	0	2.45829	8.40434	8.44483	8.47093	-7.77714	6.3673e-31	3.69406e-30
gene-LOC107892288	8.07947	8.257	8.45065	9.06835	9.39603	9.37086	-1.01463	4.29759e-13	1.49427e-12
gene-LOC107892295	11.7123	11.7755	11.841	10.0537	10.3847	10.0736	1.59998	1.55018e-96	2.15051e-95
gene-LOC107892302	3.72791	4.079	2.86669	5.09398	5.43442	5.06989	-1.65167	0.00544117	0.00972414
gene-LOC107892305	10.7576	10.7142	10.8304	12.2254	12.3078	12.3336	-1.52112	1.89092e-198	5.09568e-197
gene-LOC107892306	8.02962	7.95921	8.1914	0	3.98051	3.36611	5.0639	3.8914e-06	9.3278e-06
gene-LOC107892307	10.007	9.86654	9.97087	7.24353	7.4706	6.65954	2.78773	3.2546e-77	3.71061e-76
gene-LOC107892311	4.78353	4.15672	5.37368	8.36175	8.67846	8.05093	-3.5732	3.45019e-37	2.26468e-36
gene-LOC107892314	7.19946	6.72461	6.88126	4.09837	4.4674	5.3424	2.27732	7.52496e-10	2.2524e-09
gene-LOC107892322	6.93638	6.61874	6.9031	5.33723	5.88473	6.02266	1.07056	0.000410141	0.000827406
gene-LOC107892328	8.29643	7.85232	7.62213	9.87111	9.75637	9.76941	-1.85686	1.02297e-37	6.78487e-37
gene-LOC107892334	7.57647	7.79271	7.77208	6.50153	5.9354	6.26025	1.47441	1.84171e-10	5.69188e-10
gene-LOC107892340	9.15639	8.98588	8.83277	7.53595	7.50456	7.51226	1.48382	5.83951e-24	2.8663e-23
gene-LOC107892341	7.24871	6.9487	7.40205	5.45978	6.34453	6.21575	1.17592	5.25244e-05	0.000115006
gene-LOC107892346	8.95449	9.3875	9.41477	10.8068	10.7262	10.5407	-1.42895	6.035e-38	4.02054e-37
gene-LOC107892352	4.67241	5.68672	4.75888	6.82027	7.26804	7.11204	-1.9897	4.44793e-09	1.28044e-08
gene-LOC107892354	9.16411	9.35284	9.11833	10.7252	10.5875	10.6833	-1.45289	1.77613e-63	1.7135e-62
gene-LOC107892360	9.34484	9.29387	9.35264	8.43081	8.19221	8.33714	1.00794	1.67504e-17	6.83801e-17
gene-LOC107892369	7.69493	7.66556	7.54087	5.57273	5.98435	4.60154	2.15766	2.93079e-13	1.0267e-12
gene-LOC107892378	8.71616	8.4352	8.52648	10.0885	10.0787	9.91913	-1.47155	5.51877e-43	4.01872e-42
gene-LOC107892380	4.8867	5.03568	4.02549	6.03377	6.0317	6.75591	-1.64102	0.000100711	0.000215053
gene-LOC107892384	9.75932	9.77864	9.71714	7.97668	8.07844	8.22377	1.66275	2.45198e-49	1.96794e-48
gene-LOC107892393	10.6861	10.1716	10.4513	9.26397	9.336	9.07958	1.22079	7.14884e-25	3.59404e-24
gene-LOC107892396	7.97798	7.88694	7.76017	4.37248	4.4674	5.57152	3.03106	3.20032e-24	1.58211e-23
gene-LOC107892426	8.78789	8.96982	9.14378	7.34243	7.10052	6.99844	1.82295	6.96174e-29	3.85494e-28
gene-LOC107892430	8.6843	8.86085	8.93436	5.77514	5.85871	6.04825	2.95981	8.11724e-56	7.14042e-55
gene-LOC107892433	6.43878	5.68672	6.9563	5.48886	4.4674	4.73364	1.50829	0.000498852	0.000998387
gene-LOC107892437	10.8387	10.8358	10.8467	8.87815	9.10096	9.08578	1.8207	5.05335e-110	7.93523e-109
gene-LOC107892441	10.8483	10.5725	10.7086	9.75622	9.71527	9.6259	1.01319	1.56902e-32	9.41667e-32
gene-LOC107892442	6.61439	6.47445	6.17055	5.4301	4.83079	5.76919	1.05785	0.00312116	0.00574964
gene-LOC107892445	6.77093	6.61874	6.41816	7.8196	7.75785	7.43674	-1.08325	8.68559e-07	2.17583e-06
gene-LOC107892446	4.11547	4.81376	3.94356	6.25302	6.20693	5.82949	-1.81996	2.84855e-05	6.37892e-05
gene-LOC107892450	5.61408	6.36411	6.40291	7.69413	7.64819	8.21249	-1.71295	5.13157e-11	1.6301e-10
gene-LOC107892452	7.41326	7.90956	8.41689	6.11062	6.79226	5.76919	1.69559	9.05626e-09	2.565e-08
gene-LOC107892455	7.9954	8.40765	8.11859	6.25302	6.47015	4.85464	2.1785	7.70182e-14	2.76243e-13
gene-LOC107892457	9.27286	9.05854	8.99917	6.47271	6.34453	6.62593	2.64486	4.56443e-57	4.06926e-56
gene-LOC107892463	7.8305	8.0688	7.49127	6.4433	6.38155	6.21575	1.47402	1.81508e-10	5.61122e-10
gene-LOC107892464	5.38657	4.95096	5.87146	2.45425	2.65087	0	3.676	1.48892e-06	3.67135e-06
gene-LOC107892478	2.60978	2.91596	4.75888	7.07159	6.55361	5.79966	-2.8872	1.30971e-07	3.46261e-07
gene-LOC107892489	11.753	11.8014	11.767	13.1854	13.2551	13.2645	-1.46117	0	0
gene-LOC107892501	8.96337	8.55843	8.78063	7.65618	7.83994	7.57525	1.08462	8.86724e-12	2.91888e-11
gene-LOC107892502	7.21936	7.35533	7.29048	6.5575	5.32465	6.32451	1.13751	0.000138648	0.000292208
gene-LOC107892505	7.47251	7.24401	6.87022	9.00686	8.46653	8.64461	-1.51816	6.51169e-15	2.42843e-14
gene-LOC107892506	3.61224	4.55139	3.94356	0	1.63793	1.73454	3.49283	0.00418278	0.00758304
gene-LOC107892510	9.65541	9.68009	9.68598	7.44243	7.31664	7.66898	2.20051	6.46558e-68	6.58535e-67
gene-LOC107892515	6.82389	7.15213	6.5486	3.18023	4.66051	5.42289	2.24368	3.96432e-07	1.01727e-06
gene-LOC107892519	0	0	0	5.51736	6.14369	6.02266	-8.40898	5.2781e-11	1.67597e-10
gene-LOC107892520	7.11698	7.45098	7.29874	5.3998	5.03046	5.16656	2.11401	1.02471e-13	3.65886e-13
gene-LOC107892526	7.81751	7.63194	7.32325	8.7062	8.78592	8.86948	-1.18941	7.78076e-14	2.79058e-13
gene-LOC107892552	6.00655	6.01352	6.3875	1.8829	3.39299	2.76964	3.56609	1.45388e-10	4.51837e-10
gene-LOC107892553	9.27048	9.17983	9.21098	6.91971	6.64779	7.15979	2.3097	1.05621e-50	8.6607e-50
gene-LOC107892555	0	2.24529	0	5.59964	4.39683	5.73807	-4.9871	7.42505e-07	1.86862e-06
gene-LOC107892559	9.89544	10.0419	10.0329	11.196	11.0314	11.0084	-1.09055	1.16919e-48	9.30186e-48
gene-LOC107892562	7.96625	8.57975	8.14633	7.18254	7.32616	7.07516	1.06113	1.16636e-07	3.0935e-07
gene-LOC107892564	5.31438	4.30061	5.65685	6.05337	7.05541	6.09813	-1.30728	0.00232925	0.00435282
gene-LOC107892578	10.7754	10.6817	10.6248	8.92943	9.30743	9.15516	1.56049	1.68354e-59	1.54338e-58
gene-LOC107892584	7.71609	7.85232	7.55474	6.52978	6.28716	6.52014	1.27161	4.71796e-09	1.35613e-08
gene-LOC107892599	8.14337	7.6589	7.54087	9.12502	8.82003	8.77298	-1.11714	1.55899e-10	4.83642e-10
gene-LOC107892617	5.78408	6.22672	6.3875	8.1276	8.11737	8.6404	-2.17154	2.69458e-21	1.23207e-20
gene-LOC107892637	8.35607	8.68513	8.66075	6.73788	7.50456	7.80284	1.17335	1.23955e-07	3.28194e-07
gene-LOC107892660	6.45566	6.61874	6.34025	7.76121	8.05572	7.29424	-1.27238	1.70707e-07	4.47902e-07
gene-LOC107892664	7.33333	6.17163	6.13408	8.45311	9.12299	8.86228	-2.19053	6.63553e-07	1.67563e-06
gene-LOC107892700	9.86733	10.02	10.0079	7.66894	8.08407	7.65239	2.1568	1.48558e-64	1.45147e-63
gene-LOC107892710	8.42625	7.82282	8.42068	6.45808	6.84622	6.88936	1.51913	5.55647e-12	1.84403e-11
gene-LOC107892722	9.81597	9.77093	9.46152	5.3998	4.16169	6.34531	4.16539	7.56682e-13	2.60403e-12
gene-LOC107892731	8.00116	7.94832	7.83593	5.4301	3.88061	6.16985	2.53044	4.12523e-13	1.43584e-12
gene-LOC107892748	9.47264	9.49613	9.44114	5.51736	4.53468	5.82949	4.11807	1.02101e-95	1.40864e-94
gene-LOC107892754	8.2823	8.0688	8.19583	10.716	10.6342	10.6884	-2.50054	5.78121e-165	1.31064e-163
gene-LOC107892795	8.14857	8.17999	7.88614	7.09069	6.96073	6.86076	1.10614	4.69149e-09	1.34865e-08
gene-LOC107892802	4.8867	5.03568	5.40463	2.86243	3.24013	1.73454	2.5633	0.000253572	0.000521834
gene-LOC107892815	6.23879	6.0547	5.82645	0	2.65087	0	5.24014	1.25961e-10	3.92667e-10
gene-LOC107892829	4.35019	3.99687	3.0344	7.5007	7.45332	7.86897	-3.83441	1.5479e-28	8.50527e-28
gene-LOC107892836	7.11698	7.11368	7.56162	4.24192	4.77623	4.6691	2.76257	1.68378e-17	6.87238e-17
gene-LOC107892838	6.99528	7.54067	7.6089	9.11106	8.5502	8.90494	-1.47095	1.41942e-14	5.22253e-14
gene-LOC107892861	0	0	2.20054	4.80124	3.24013	4.2944	-3.87036	0.00273779	0.0050772
gene-LOC107892878	5.07324	5.73819	4.24661	0	0	0	7.4977	6.76425e-08	1.82088e-07
gene-LOC107892881	5.19884	4.81376	5.46461	6.63758	6.5208	6.90346	-1.53656	3.76556e-06	9.03514e-06
gene-LOC107892921	9.04927	9.02785	8.95019	11.1091	11.136	11.0892	-2.10489	2.92199e-187	7.47057e-186
gene-LOC107892923	9.18956	9.10093	9.2066	10.3604	10.4051	10.2286	-1.16906	2.88767e-40	2.00696e-39
gene-LOC107892953	0	2.24529	0	4.37248	4.07394	4.2944	-3.84467	0.00208003	0.00390755
gene-LOC107893002	7.73695	7.96462	7.83593	10.4183	10.507	10.4452	-2.6121	3.78409e-150	7.86388e-149
gene-LOC107893006	9.97515	9.80603	10.0513	0	0	0	12.3426	1.89061e-25	9.6399e-25
gene-LOC107893012	6.89985	6.8351	6.61627	0	0	0	9.17136	8.14745e-14	2.92026e-13
gene-LOC107893026	0	0	0	4.24192	3.53119	4.85464	-6.7471	1.38281e-05	3.1757e-05
gene-LOC107893034	5.11633	4.81376	4.89589	2.19668	0	2.16723	3.65103	4.10655e-05	9.07411e-05
gene-LOC107893037	5.64384	5.26353	5.06043	0	0	0	7.70234	8.04126e-09	2.28391e-08
gene-LOC107893084	9.38063	9.13013	9.09005	10.3416	10.3466	10.2131	-1.09918	5.91027e-30	3.35943e-29
gene-LOC107893104	5.11633	5.11569	3.94356	0	0	0	7.16302	5.94938e-07	1.50891e-06
gene-LOC107893106	5.55266	4.079	5.34205	7.0027	6.97291	6.59152	-1.7808	1.88849e-06	4.62666e-06
gene-LOC107893108	6.27728	6.34764	6.74278	2.19668	0	0	6.02771	5.46851e-13	1.89343e-12
gene-LOC107893112	0	0	0	5.20329	4.71953	3.19331	-7.05148	3.12646e-06	7.53909e-06
gene-LOC107893122	8.4475	8.35092	8.11392	9.74872	9.65229	9.66985	-1.3853	1.32832e-32	7.98811e-32
gene-LOC107893125	5.42135	6.15279	5.57758	7.57715	7.40019	6.97194	-1.60451	3.63589e-08	9.94429e-08
gene-LOC107893132	3.19639	4.30061	3.66547	6.4433	6.48723	6.81675	-2.88504	7.61374e-12	2.51403e-11
gene-LOC107893136	7.02951	6.9487	7.4097	10.3973	10.4439	10.5088	-3.31219	4.5098e-169	1.04579e-167
gene-LOC107893140	12.4568	12.4461	12.5019	10.5265	10.0969	10.2131	2.17792	2.58251e-61	2.42662e-60
gene-LOC107893147	14.4064	14.3525	14.4351	15.4697	15.4085	15.4627	-1.04886	0	0
gene-LOC107893151	10.8681	10.6136	10.7438	9.23208	8.90829	8.92581	1.7136	8.78335e-65	8.60305e-64
gene-LOC107893154	8.92752	8.7079	8.67033	9.84182	9.84518	9.88934	-1.08889	5.72817e-26	2.96203e-25
gene-LOC107893157	13.1064	13.193	13.099	14.1842	14.1712	14.1363	-1.03079	6.26791e-258	2.23677e-256
gene-LOC107893160	5.07324	4.30061	4.75888	0	0	0	7.08559	7.59004e-07	1.90922e-06
gene-LOC107893165	8.97804	8.95902	8.61185	6.8982	7.50456	7.29424	1.61599	5.25251e-19	2.24715e-18
gene-LOC107893167	6.77093	6.72461	6.81368	5.33723	5.28612	5.82949	1.28988	2.53171e-05	5.69414e-05
gene-LOC107893168	10.8768	10.9356	10.9322	9.52134	9.29293	9.24368	1.55517	1.55475e-79	1.81777e-78
gene-LOC107893169	10.3255	10.361	10.3654	11.324	11.3813	11.4118	-1.02172	1.66024e-70	1.73891e-69
gene-LOC107893186	12.1887	12.3087	12.2737	10.9431	10.9406	10.8833	1.33539	2.52951e-163	5.69145e-162
gene-LOC107893187	11.9553	11.9493	11.9211	10.9626	10.8176	10.8326	1.06824	8.67649e-93	1.16185e-91
gene-LOC107893188	9.66994	9.30884	9.5696	8.17757	8.02094	7.83261	1.50603	8.24067e-28	4.45785e-27
gene-LOC107893190	10.0241	9.96028	10.1321	9.00686	8.94586	8.79205	1.12224	1.42114e-29	7.99757e-29
gene-LOC107893191	3.83499	3.90977	3.66547	4.89112	5.69189	5.79966	-1.77782	0.000904074	0.00176405
gene-LOC107893193	12.1155	12.0283	11.9241	10.8488	10.826	11.0784	1.10403	7.49197e-60	6.9045e-59
gene-LOC107893195	5.23839	5.11569	5.17257	2.45425	0	0	4.42885	4.25711e-06	1.01753e-05
gene-LOC107893198	7.73695	7.9263	7.84159	8.73986	8.96427	8.89086	-1.03219	2.07884e-13	7.33111e-13
gene-LOC107893205	2.83288	4.30061	0	6.48719	6.96073	6.50173	-3.60448	0.00334966	0.00614516
gene-LOC107893210	10.3	10.5035	10.4724	8.28093	8.73319	7.89036	2.08822	5.64243e-17	2.25967e-16
gene-LOC107893217	7.489	7.42765	7.57529	5.91024	6.36316	6.34531	1.2955	4.85394e-08	1.31748e-07
gene-LOC107893223	6.6733	6.11435	6.75484	2.19668	4.39683	2.49965	3.29785	7.08542e-10	2.12387e-09
gene-LOC107893230	9.62215	9.38347	9.61	5.05563	5.50322	5.70626	4.14677	6.0391e-109	9.38929e-108
gene-LOC107893236	11.4247	11.5742	11.346	7.76716	7.7004	7.50303	3.79069	0	0
gene-LOC107893237	9.51351	9.60064	9.44858	6.28652	5.98435	6.23817	3.36205	2.62662e-102	3.84049e-101
gene-LOC107893239	11.0325	10.8643	10.9513	8.61023	8.45355	8.26801	2.49774	1.77635e-156	3.85866e-155
gene-LOC107893240	12.5822	12.6018	12.5561	13.7695	13.8262	13.7958	-1.21723	0	0
gene-LOC107893242	4.78353	4.23046	5.40463	0	0	0	7.23284	3.44042e-07	8.86056e-07
gene-LOC107893244	8.82409	8.90092	8.81271	7.52196	7.41812	6.83157	1.55769	5.3777e-19	2.29961e-18
gene-LOC107893245	7.12755	7.15213	7.11444	6.45808	5.91029	5.70626	1.07273	9.776e-05	0.000208978
gene-LOC107893253	7.25836	7.12339	7.37105	8.29746	8.58236	8.61064	-1.25212	1.64924e-13	5.84167e-13
gene-LOC107893254	10.8355	10.6066	10.9341	9.31763	9.04148	8.94977	1.68519	1.17996e-56	1.04661e-55
gene-LOC107893255	11.8066	11.795	11.8153	10.6563	10.5845	10.5362	1.21137	1.16452e-118	1.94995e-117
gene-LOC107893259	9.09577	9.28091	9.4798	10.8361	10.925	10.9712	-1.61692	3.32031e-70	3.46897e-69
gene-LOC107893263	5.95999	5.6059	6.11549	8.15053	7.78573	8.06354	-2.1178	2.75502e-20	1.2214e-19
gene-LOC107893265	10.5503	10.362	10.4241	8.93472	8.80988	8.99655	1.53392	6.16692e-62	5.84536e-61
gene-LOC107893266	12.3632	12.2306	12.3477	9.71682	9.63514	9.66985	2.64101	0	0
gene-LOC107893270	2.34577	3.23542	0	5.45978	3.98051	4.53067	-2.68579	0.00427726	0.00774672
gene-LOC107893271	7.26795	6.85855	7.17853	5.57273	5.07634	5.91546	1.57437	1.85444e-07	4.85415e-07
gene-LOC107893272	8.14337	8.09865	7.85286	6.38262	5.28612	5.3424	2.27752	1.78223e-16	7.00792e-16
gene-LOC107893276	10.0796	9.95485	9.87467	8.15053	8.12284	8.1129	1.8458	6.19622e-65	6.08516e-64
gene-LOC107893279	12.591	12.6713	12.6769	13.7146	13.7363	13.7071	-1.07217	1.56136e-261	5.63912e-260
gene-LOC107893281	8.66991	8.65867	8.51943	7.10014	7.47917	6.60883	1.51492	1.46255e-14	5.37965e-14
gene-LOC107893282	10.4809	10.5919	10.7752	11.6801	11.7511	11.5266	-1.03456	8.6321e-43	6.26478e-42
gene-LOC107893285	10.861	10.7309	10.7841	9.56466	9.65418	9.57397	1.19585	3.12027e-58	2.81856e-57
gene-LOC107893288	10.5034	10.3497	10.4457	8.78451	8.96427	8.81086	1.58146	7.19402e-67	7.22426e-66
gene-LOC107893289	12.8049	12.8232	12.7816	15.0235	15.0908	14.9901	-2.23233	0	0
gene-LOC107893290	12.8121	12.8506	12.7917	11.546	11.6786	11.6256	1.20178	2.15862e-179	5.29486e-178
gene-LOC107893295	9.87676	10.1456	10.0623	15.6025	15.5713	15.5906	-5.55611	0	0
gene-LOC107893296	9.69504	9.56901	9.34268	10.98	10.9084	11.1257	-1.46689	1.14565e-58	1.03951e-57
gene-LOC107893301	9.69148	9.68666	9.73247	10.6563	10.8989	10.6545	-1.03807	1.78155e-35	1.13123e-34
gene-LOC107893305	8.24396	8.56913	8.16	0	0	4.20618	5.80065	0.00356876	0.0065254
gene-LOC107893307	8.35607	8.27454	7.86959	6.71345	7.31664	6.42564	1.31987	2.02454e-08	5.61963e-08
gene-LOC107893311	5.81056	6.22672	6.34025	3.66092	4.07394	4.60154	2.05868	4.06422e-06	9.73131e-06
gene-LOC107893318	8.46428	8.49252	8.26914	6.03377	5.03046	5.25716	2.9139	6.89081e-33	4.16784e-32
gene-LOC107893321	11.6029	11.68	11.5639	10.3316	10.0574	10.2355	1.40319	1.11242e-90	1.45732e-89
gene-LOC107893324	10.7249	10.8852	10.7914	11.9338	11.9402	11.8591	-1.10983	1.7747e-92	2.36688e-91
gene-LOC107893327	9.56108	9.41938	9.55416	8.31381	8.19741	8.43257	1.1989	9.80697e-25	4.91192e-24
gene-LOC107893338	10.2355	9.96434	9.91284	6.11062	3.77327	5.88737	4.50793	1.1245e-12	3.84227e-12
gene-LOC107893340	9.09846	9.09601	9.16201	7.90837	7.81985	7.95269	1.22855	4.61852e-22	2.15729e-21
gene-LOC107893341	8.25364	8.40765	7.85846	3.75966	4.4674	2.99697	4.41494	1.59075e-41	1.12855e-40
gene-LOC107893343	12.685	12.5327	12.6123	10.8368	10.6721	11.7262	1.45536	3.86683e-05	8.56158e-05
gene-LOC107893345	9.32201	9.13494	9.08289	7.36613	7.79262	7.66898	1.57196	4.03539e-26	2.09324e-25
gene-LOC107893350	7.79115	8.12788	7.6089	10.067	10.3266	10.3824	-2.41047	1.4382e-74	1.58535e-73
gene-LOC107893351	5.15818	4.30061	5.6309	8.4568	8.26335	8.35776	-3.26724	3.68845e-36	2.3725e-35
gene-LOC107893352	8.12766	8.07882	8.52296	10.9665	10.9406	10.9467	-2.69544	5.70061e-158	1.24911e-156
gene-LOC107893354	5.27689	5.07624	4.89589	3.18023	3.53119	0	2.39068	0.00213663	0.00400849
gene-LOC107893358	11.9839	11.998	11.9127	8.26	8.13915	8.57586	3.63899	0	0
gene-LOC107893361	4.72904	5.73819	4.24661	3.75966	2.65087	1.73454	2.22051	0.00411075	0.00746042
gene-LOC107893363	7.06293	7.1039	6.82517	4.89112	4.4674	4.91154	2.27292	1.70748e-12	5.79171e-12
gene-LOC107893365	3.61224	4.079	6.03864	0	2.65087	0	4.13876	0.000282218	0.000578115
gene-LOC107893370	10.8666	10.9757	11.0371	10.0092	9.77735	9.78662	1.0986	2.70142e-42	1.94307e-41
gene-LOC107893375	13.3488	13.3746	13.3613	8.5425	8.45355	8.37809	4.90031	0	0
gene-LOC107893377	9.36061	9.72543	9.71251	7.37394	7.43583	6.86076	2.36599	1.51059e-49	1.21565e-48
gene-LOC107893381	12.2845	12.2336	12.3132	10.0488	9.98405	9.87152	2.30576	0	0
gene-LOC107893383	7.32417	7.48903	7.39436	9.23423	9.04437	8.79583	-1.63926	1.20851e-25	6.18858e-25
gene-LOC107893394	14.7475	14.6962	14.8528	13.139	13.1218	12.9846	1.68344	1.4277e-141	2.80554e-140
gene-LOC107893406	6.02928	5.11569	4.85165	0	0	0	7.78481	7.12608e-09	2.02994e-08
gene-LOC107893413	4.35019	4.66213	4.80601	0	0	0	6.95544	1.68721e-06	4.14663e-06
gene-LOC107893418	5.88721	5.63335	6.35618	3.03006	0	2.49965	3.95673	2.42702e-09	7.08741e-09
gene-LOC107893420	9.07134	9.09107	9.10426	10.404	10.4774	10.1802	-1.27278	3.96883e-40	2.75108e-39
gene-LOC107893424	13.0469	13.0433	13.0577	11.8396	11.6665	11.6971	1.31175	6.01374e-199	1.62547e-197
gene-LOC107893430	12.2419	12.3153	12.3606	10.5106	10.486	10.5122	1.80477	4.47543e-283	1.74689e-281
gene-LOC107893431	8.37837	8.42346	8.49447	7.40479	6.84622	7.85454	1.01442	1.65031e-06	4.05863e-06
gene-LOC107893432	7.61454	7.46632	8.37842	10.1547	10.1846	10.2969	-2.33946	2.49872e-16	9.78423e-16
gene-LOC107893434	6.79765	6.73731	6.9031	5.01623	6.43536	5.25716	1.12156	0.00228512	0.00427334
gene-LOC107893436	6.61439	6.48955	7.19633	11.0807	10.8861	11.1182	-4.23732	2.05934e-235	6.6231e-234
gene-LOC107893437	11.5977	11.5618	11.4999	13.4398	13.2836	13.3351	-1.80177	0	0
gene-LOC107893442	7.21936	7.20796	6.7668	4.17193	4.39683	4.20618	2.885	9.47216e-17	3.76389e-16
gene-LOC107893443	8.62957	8.64187	8.50164	6.50153	6.72183	6.59152	1.99752	1.01214e-30	5.85042e-30
gene-LOC107893445	9.82574	10.0265	9.71868	11.3545	11.3081	11.3641	-1.48093	2.07327e-86	2.6032e-85
gene-LOC107893449	6.53721	6.07486	6.50642	8.9583	8.68217	8.73408	-2.42546	9.46482e-40	6.5124e-39
gene-LOC107893452	10.7534	10.8135	10.6748	11.8946	11.9148	11.8523	-1.14008	3.87029e-104	5.7608e-103
gene-LOC107893455	9.30581	9.28308	9.33868	5.95261	6.48723	6.26025	3.0847	1.84515e-78	2.13349e-77
gene-LOC107893457	6.23879	6.57695	6.3875	7.53595	7.62523	7.83261	-1.26893	9.93699e-09	2.8085e-08
gene-LOC107893459	8.83057	8.57975	8.54743	7.35827	7.70771	7.83261	1.0195	1.26936e-09	3.75974e-09
gene-LOC107893462	8.1895	7.91516	7.60224	5.95261	6.41764	6.9585	1.43903	3.96043e-08	1.0807e-07
gene-LOC107893465	6.40442	5.97113	5.60449	7.08117	7.21775	6.91742	-1.06342	0.00017914	0.000373823
gene-LOC107893467	6.4217	6.44378	6.75484	8.20849	8.09525	7.74922	-1.49283	2.47929e-12	8.34884e-12
gene-LOC107893468	12.6844	12.7235	12.6831	11.5093	11.4581	11.3468	1.25618	7.49388e-172	1.76978e-170
gene-LOC107893472	10.6754	10.5936	10.5471	11.9095	11.8816	12.0234	-1.33384	4.98843e-121	8.5326e-120
gene-LOC107893475	6.88746	6.36411	7.12377	2.45425	0	2.16723	5.36963	1.99052e-17	8.10168e-17
gene-LOC107893476	11.0283	11.1173	11.1837	12.241	12.4297	12.3501	-1.23041	1.00984e-105	1.52771e-104
gene-LOC107893477	10.7687	10.671	10.5746	9.21912	9.43837	9.32185	1.34669	3.29506e-54	2.83039e-53
gene-LOC107893478	10.7938	10.8737	10.7841	9.84604	9.65229	9.84438	1.03454	5.7887e-42	4.13762e-41
gene-LOC107893479	10.7232	10.7678	10.8117	7.36613	7.56213	7.64402	3.25359	1.42841e-227	4.44605e-226
gene-LOC107893480	8.12239	7.82877	8.14174	3.4405	0	3.78687	5.11734	9.05592e-08	2.41937e-07
gene-LOC107893481	11.8567	11.594	11.4999	9.39839	9.30502	9.52011	2.24998	5.45069e-142	1.07513e-140
gene-LOC107893494	5.11633	4.15672	4.60747	6.30299	6.45286	6.36582	-1.74002	6.91906e-06	1.62639e-05
gene-LOC107893497	5.35093	4.55139	5.49369	7.50782	7.22795	7.66898	-2.32385	6.92424e-15	2.57937e-14
gene-LOC107893498	11.085	11.13	11.1257	12.5321	12.6992	12.6243	-1.50615	7.36132e-209	2.08758e-207
gene-LOC107893501	8.11709	8.22127	8.02209	6.23597	6.18615	6.65954	1.76424	1.856e-17	7.5625e-17
gene-LOC107893502	10.6024	10.5769	10.6223	9.72906	9.66736	9.34785	1.0077	2.13274e-27	1.14319e-26
gene-LOC107893503	12.4544	12.4047	12.4384	11.0054	11.2054	11.0643	1.33964	6.14171e-150	1.27339e-148
gene-LOC107893511	11.2555	11.3366	11.2999	10.2298	10.1885	10.0736	1.13132	9.72121e-71	1.02142e-69
gene-LOC107893518	6.94836	6.59102	6.82517	5.62606	4.83079	6.07341	1.21975	0.000369438	0.000748366
gene-LOC107893520	5.11633	5.03568	4.71016	2.19668	0	0	4.52814	1.68347e-05	3.84092e-05
gene-LOC107893523	7.3694	7.1988	7.38663	10.1569	10.3003	10.4258	-2.98467	3.69947e-139	7.13803e-138
gene-LOC107893525	8.48498	8.67856	8.67985	7.46456	7.61749	7.18309	1.18725	5.79459e-13	2.00423e-12
gene-LOC107893529	8.36503	8.17066	8.36668	9.58837	9.48164	9.77708	-1.31926	2.15285e-27	1.15368e-26
gene-LOC107893532	10.3415	10.3024	10.3545	5.62606	5.56889	6.26025	4.52289	3.17229e-197	8.52313e-196
gene-LOC107893534	8.96631	9.19833	8.80403	10.1144	10.1541	10.1241	-1.13407	2.84521e-27	1.52003e-26
gene-LOC107893541	10.6463	10.7182	10.7737	8.38127	8.30249	8.46619	2.3339	7.13709e-150	1.47879e-148
gene-LOC107893542	5.31438	4.90666	4.89589	0	0	0	7.40376	6.99442e-08	1.88083e-07
gene-LOC107893543	9.40473	9.56188	9.31444	10.6149	10.4472	10.3999	-1.0621	1.05051e-30	6.06833e-30
gene-LOC107893547	7.79779	7.56225	7.56162	8.77864	9.02695	9.1042	-1.33555	5.64848e-19	2.41343e-18
gene-LOC107893548	10.4338	10.3288	10.3614	11.6128	11.6902	11.668	-1.2828	1.76547e-116	2.90591e-115
gene-LOC107893550	7.47251	6.84687	6.81368	5.30489	3.77327	3.19331	2.72865	9.7325e-10	2.89771e-09
gene-LOC107893553	12.1597	12.2156	12.1458	4.37248	5.53643	5.94301	6.7975	2.69623e-64	2.62493e-63
gene-LOC107893558	11.8721	12.03	11.91	13.2197	13.2521	13.231	-1.29524	3.74536e-224	1.14591e-222
gene-LOC107893563	5.38657	5.36524	5.6309	2.45425	0	0	4.71658	1.95492e-07	5.11058e-07
gene-LOC107893575	5.83656	6.47445	6.87022	4.17193	3.98051	4.73364	2.19003	3.74875e-07	9.63698e-07
gene-LOC107893582	8.54536	8.82857	8.68931	10.149	10.0758	10.1686	-1.44027	4.5297e-47	3.51606e-46
gene-LOC107893587	9.42201	9.1611	9.53854	10.2764	10.8925	10.8141	-1.30423	2.94822e-09	8.57596e-09
gene-LOC107893589	13.2516	13.29	13.3023	15.1663	15.101	15.1556	-1.85973	0	0
gene-LOC107893593	8.04085	7.95921	8.32279	7.66258	6.64779	6.69238	1.03278	4.57004e-05	0.000100569
gene-LOC107893594	4.98298	4.71446	4.55326	5.95261	6.0548	6.32451	-1.39195	0.000357286	0.000724709
gene-LOC107893598	11.8958	11.9151	11.9147	10.7471	10.7529	10.482	1.24102	1.20499e-82	1.45486e-81
gene-LOC107893599	6.59928	6.87013	6.84787	9.32571	9.41401	9.60449	-2.6824	5.05816e-72	5.39037e-71
gene-LOC107893600	7.42188	7.83469	7.33936	9.43059	9.56245	9.22977	-1.87131	4.90006e-34	3.03593e-33
gene-LOC107893603	5.673	5.57793	6.81368	9.12733	9.30983	9.03866	-3.0365	2.77669e-37	1.82527e-36
gene-LOC107893610	7.13805	6.68581	6.35618	5.95261	5.91029	4.53067	1.17175	0.00220653	0.00413235
gene-LOC107893614	12.726	12.6896	12.6894	11.322	11.3508	11.2025	1.40768	9.19454e-221	2.76598e-219
gene-LOC107893621	7.32417	6.8351	7.31512	4.24192	3.88061	0	3.75535	0.000589612	0.00117241
gene-LOC107893631	9.47264	9.44478	9.52452	10.709	10.6655	10.5763	-1.17213	1.39764e-52	1.17769e-51
gene-LOC107893633	9.66994	9.60411	9.49066	11.6683	11.628	11.7296	-2.08823	1.40726e-228	4.40203e-227
gene-LOC107893641	8.09032	8.03833	7.47678	8.94787	8.63696	9.16396	-1.0425	1.06661e-08	3.00795e-08
gene-LOC107893642	9.25369	9.22563	9.24772	10.4201	10.5914	10.7236	-1.34123	9.80258e-49	7.8027e-48
gene-LOC107893644	9.20461	9.1253	9.25198	3.03006	0	0	7.88396	1.37541e-08	3.85182e-08
gene-LOC107893652	5.02882	4.55139	5.34205	0	3.39299	0	3.31232	0.000940056	0.00183096
gene-LOC107893653	9.24885	9.23686	9.08049	7.1465	7.04391	6.88936	2.16387	9.58383e-49	7.62955e-48
gene-LOC107893657	12.0686	12.1692	12.1967	13.2356	13.2186	13.2706	-1.09534	5.44695e-183	1.36539e-181
gene-LOC107893675	4.55202	6.07486	6.18845	3.03006	0	0	4.44706	0.00548802	0.00980368
gene-LOC107893685	7.63692	7.28785	7.76017	5.91024	6.22741	4.60154	1.85529	1.22963e-08	3.45326e-08
gene-LOC107893693	6.56858	5.73819	6.05824	6.94091	7.23808	7.39744	-1.05287	0.000192708	0.000400886
gene-LOC107893705	6.59928	7.08414	6.3875	6.23597	5.36218	5.3424	1.01457	0.00384378	0.00700139
gene-LOC107893710	12.6354	12.7235	12.6744	10.9934	10.9923	11.2004	1.6152	3.28592e-199	8.90073e-198
gene-LOC107893712	9.16154	9.00176	9.01681	4.02085	2.38526	2.49965	5.97339	4.56101e-73	4.92996e-72
gene-LOC107893722	10.3415	10.6568	10.4429	7.08117	6.81949	6.77136	3.59276	3.32909e-168	7.68308e-167
gene-LOC107893729	12.9293	12.9927	13.0562	11.021	11.1662	11.1325	1.88786	0	0
gene-LOC107893733	8.97804	9.03558	9.28147	7.47186	7.83994	8.19541	1.24891	3.44012e-13	1.20124e-12
gene-LOC107893739	3.48649	3.37202	3.94356	8.7216	8.94586	9.03866	-5.39574	1.6476e-76	1.86224e-75
gene-LOC107893742	0	0	0	4.24192	3.39299	3.90366	-6.30393	0.000161093	0.000337385
gene-LOC107893744	10.1883	10.3257	10.2207	11.3584	11.3888	11.2936	-1.10203	4.04764e-70	4.22254e-69
gene-LOC107893760	11.238	10.5645	11.061	9.91996	9.4073	9.68421	1.29654	5.73261e-08	1.55042e-07
gene-LOC107893763	5.45532	4.66213	4.9805	0	0	0	7.42137	7.10152e-08	1.90881e-07
gene-LOC107893765	6.55298	7.08414	7.21391	8.37349	8.63313	8.48506	-1.52682	2.17912e-15	8.25253e-15
gene-LOC107893779	9.85943	10.142	10.1344	6.9824	7.11158	7.03731	3.0182	1.27464e-115	2.08546e-114
gene-LOC107893788	8.02397	8.50372	8.33087	9.45842	9.17926	9.3401	-1.03239	2.17727e-13	7.67006e-13
gene-LOC107893812	9.11449	9.10093	9.11833	3.93893	2.38526	4.2944	5.48501	3.90019e-83	4.73623e-82
gene-LOC107893814	11.2669	11.1515	11.1658	12.5258	12.4521	12.4982	-1.2979	2.95517e-178	7.20931e-177
gene-LOC107893828	9.9154	9.78171	10.0267	11.0837	11.1142	10.982	-1.15067	3.06503e-52	2.56992e-51
gene-LOC107893831	6.25816	6.69886	6.61627	4.54852	4.71953	5.94301	1.36248	0.000784871	0.00154194
gene-LOC107893832	7.04073	6.20859	7.64175	4.24192	3.39299	4.45613	3.05883	1.86554e-12	6.31763e-12
gene-LOC107893838	10.3324	10.3915	10.2109	8.62667	8.27815	7.99937	1.9856	2.37568e-54	2.04542e-53
gene-LOC107893844	7.45583	7.66556	8.03698	5.91024	6.64779	6.97194	1.18323	1.37916e-05	3.1679e-05
gene-LOC107893852	12.5328	12.5345	12.5733	14.1695	14.2265	14.1389	-1.63184	0	0
gene-LOC107893853	4.93564	5.36524	4.55326	6.66332	6.39971	6.12243	-1.45572	0.000103321	0.000220461
gene-LOC107893854	9.53352	9.64345	9.61663	10.8655	10.7458	10.6565	-1.16166	4.62055e-48	3.64054e-47
gene-LOC107893856	2.34577	2.72508	3.94356	5.95261	5.50322	6.52014	-3.00857	1.19687e-07	3.17162e-07
gene-LOC107893859	9.84509	9.93707	9.90204	11.0723	10.9382	11.0221	-1.11759	1.55766e-59	1.42861e-58
gene-LOC107893860	8.48498	8.48877	8.43199	6.909	6.14369	6.88936	1.7885	1.61774e-18	6.81299e-18
gene-LOC107893862	7.57647	7.60447	7.6089	5.75134	6.39971	5.99659	1.54088	2.41754e-10	7.42296e-10
gene-LOC107893866	5.673	6.3804	5.99863	5.13135	3.77327	3.36611	1.77945	0.000542288	0.00108167
gene-LOC107893868	11.625	11.7518	11.6945	9.96851	9.9674	10.2103	1.64166	1.4237e-122	2.45391e-121
gene-LOC107893885	7.92443	7.75573	7.4097	4.30868	3.98051	4.37753	3.55106	1.05384e-29	5.94705e-29
gene-LOC107893889	7.1894	7.31353	7.51274	8.85879	9.26596	8.92581	-1.68707	3.79439e-25	1.9185e-24
gene-LOC107893891	8.58425	8.03319	8.41689	9.29105	9.35939	9.51782	-1.03224	4.40085e-13	1.52924e-12
gene-LOC107893897	10.2367	10.1634	10.3917	11.5857	11.5237	11.7355	-1.35034	5.26405e-78	6.05877e-77
gene-LOC107893898	6.93638	7.59053	7.51274	0	2.87511	0	6.29625	4.16051e-06	9.95199e-06
gene-LOC107893902	7.51339	7.71135	7.56847	0	0	0	9.98916	1.13645e-16	4.49935e-16
gene-LOC107893904	8.64069	8.86085	8.60853	4.43358	3.77327	4.85464	4.36478	3.66601e-64	3.56409e-63
gene-LOC107893910	5.15818	5.78788	4.89589	3.31623	2.38526	3.36611	2.38628	0.000187646	0.000390821
gene-LOC107893911	9.1538	9.15874	9.14836	11.095	11.0416	11.1584	-1.94705	2.0923e-160	4.63307e-159
gene-LOC107893915	9.42415	8.7925	9.09242	7.27725	6.5208	6.81675	2.22268	9.5763e-28	5.17191e-27
gene-LOC107893916	9.13559	9.38549	9.56619	8.09959	8.58632	7.88327	1.1554	6.55989e-12	2.17187e-11
gene-LOC107893919	8.35607	8.29186	8.38232	5.652	5.72106	4.60154	2.95043	8.18183e-34	5.04435e-33
gene-LOC107893922	6.52126	6.92668	6.80211	3.66092	5.32465	6.09813	1.46164	0.00115552	0.00223079
gene-LOC107893927	8.81103	8.55843	8.52296	7.17361	7.36365	6.98525	1.45788	1.36017e-17	5.56565e-17
gene-LOC107893933	9.32201	9.59192	9.62322	7.67528	8.03843	7.57525	1.74653	3.88121e-33	2.36047e-32
gene-LOC107893937	12.2851	12.1768	12.0821	8.26841	8.26335	8.70218	3.76424	2.39513e-140	4.66865e-139
gene-LOC107893940	4.93564	5.83592	4.93882	6.93035	7.07814	6.9585	-1.71171	1.48619e-07	3.9147e-07
gene-LOC107893943	0	4.079	2.45829	5.3998	5.32465	5.3424	-2.54517	0.00115326	0.00222655
gene-LOC107893945	8.05753	8.20764	8.39778	9.49292	9.36633	9.17563	-1.1258	6.35288e-17	2.53998e-16
gene-LOC107893949	6.98369	6.50449	6.49208	4.7054	3.77327	3.90366	2.53701	2.95264e-10	9.02363e-10
gene-LOC107893950	10.1731	10.3854	10.2969	8.92943	8.83011	9.1314	1.32274	5.12126e-39	3.48156e-38
gene-LOC107893954	6.05165	6.57695	6.2579	3.85208	3.77327	0	3.13617	3.46803e-08	9.49428e-08
gene-LOC107893956	6.17907	6.88162	6.85909	9.09696	8.779	9.3401	-2.42198	5.12395e-34	3.1734e-33
gene-LOC107893957	7.62204	7.45098	7.6089	8.62994	9.25104	8.61064	-1.30426	1.92767e-12	6.52344e-12
gene-LOC107893958	8.07947	8.51113	8.50522	9.5231	9.67483	9.457	-1.17615	7.18898e-19	3.06186e-18
gene-LOC107893959	12.0714	11.97	12.057	8.75788	8.64078	8.54922	3.37968	0	0
gene-LOC107893960	7.07391	7.15213	7.59555	4.49219	4.93408	5.82949	2.1462	4.63489e-10	1.40209e-09
gene-LOC107893962	7.8625	7.67219	7.78978	6.01391	5.32465	6.94494	1.54993	5.74316e-07	1.45772e-06
gene-LOC107893963	9.58812	9.65855	9.47252	7.0027	6.79226	7.27269	2.5525	5.12343e-70	5.33596e-69
gene-LOC107893965	6.17907	6.3804	6.79043	7.88121	7.77881	7.49375	-1.26268	7.36448e-08	1.97823e-07
gene-LOC107893967	6.31476	5.8121	4.71016	0	0	0	8.12181	8.43681e-10	2.51898e-09
gene-LOC107893968	9.95452	9.99243	10.1344	7.73718	7.64058	7.93907	2.26029	4.80896e-83	5.83191e-82
gene-LOC107893977	9.56108	9.19373	9.2022	11.5326	11.6198	11.6309	-2.26949	1.88345e-161	4.19277e-160
gene-LOC107893987	12.085	12.0511	12.054	10.9858	10.939	11.0596	1.06881	1.19002e-109	1.85985e-108
gene-LOC107893989	10.9245	10.9377	11.0707	12.9849	12.9481	12.9396	-1.97842	0	0
gene-LOC107893994	12.3232	12.3437	12.2571	10.3925	10.5575	10.5719	1.80186	2.09621e-235	6.7382e-234
gene-LOC107893998	10.0891	10.1936	10.1517	6.54371	6.41764	6.81675	3.56338	1.10925e-160	2.46147e-159
gene-LOC107893999	5.23839	6.33097	6.34025	2.19668	3.39299	4.60154	2.46364	3.26058e-05	7.26405e-05
gene-LOC107894000	8.68787	8.67196	9.05389	7.70656	7.72941	7.55753	1.15248	3.93275e-13	1.37037e-12
gene-LOC107894003	7.51339	6.82324	7.13304	4.93404	5.53643	5.06989	2.01206	2.31647e-10	7.11922e-10
gene-LOC107894005	6.29614	6.78704	6.34025	5.05563	2.38526	5.57152	1.68908	0.0013412	0.00257169
gene-LOC107894006	8.48908	8.18464	8.52648	6.31927	6.79226	5.73807	2.07093	6.48509e-19	2.76688e-18
gene-LOC107894015	10.1971	10.362	10.2907	8.52506	8.45355	8.62773	1.75205	1.44412e-72	1.54895e-71
gene-LOC107894023	6.19925	6.39651	6.52062	0	0	0	8.75757	2.13839e-12	7.2206e-12
gene-LOC107894028	5.35093	6.11435	6.32416	9.86419	9.88279	9.92777	-3.91498	2.79127e-125	4.90113e-124
gene-LOC107894038	6.45566	6.41244	7.10505	8.89454	9.06727	8.96665	-2.29051	8.50653e-35	5.33509e-34
gene-LOC107894039	9.77789	9.98978	9.9863	7.76121	7.78573	7.82522	2.13712	5.1622e-75	5.73362e-74
gene-LOC107894041	11.1864	11.2639	11.2999	12.2716	12.2839	12.2772	-1.02634	1.57724e-117	2.61596e-116
gene-LOC107894050	9.94857	9.87231	9.91284	7.31021	7.48768	7.53054	2.47706	1.88079e-97	2.63416e-96
gene-LOC107894056	11.0049	10.9308	11.0652	9.10403	9.3454	9.50863	1.67841	4.00473e-75	4.45196e-74
gene-LOC107894058	6.91213	6.63241	6.85909	7.76716	7.90495	8.01892	-1.10025	2.55964e-08	7.06406e-08
gene-LOC107894065	2.60978	3.4968	4.37719	0	0	0	5.94991	0.000882487	0.00172359
gene-LOC107894074	9.30115	9.40154	9.06604	11.2716	10.9629	11.0116	-1.82888	1.20687e-76	1.3663e-75
gene-LOC107894075	10.687	10.4858	10.4213	12.9227	12.9998	12.9568	-2.42652	0	0
gene-LOC107894077	8.00116	8.40367	8.30239	9.21695	9.22071	9.29804	-1.00021	2.55391e-14	9.32083e-14
gene-LOC107894078	12.1905	12.2595	12.2274	10.7343	10.7071	10.8618	1.45883	6.68031e-178	1.62403e-176
gene-LOC107894079	8.64805	8.57268	8.6052	10.1535	10.1806	10.2889	-1.60191	2.99915e-65	2.95509e-64
gene-LOC107894083	9.50137	9.18216	9.59499	10.7221	10.7722	10.7096	-1.29938	1.73305e-42	1.25141e-41
gene-LOC107894088	6.70187	6.71179	6.07758	5.16776	5.16395	4.2944	1.61831	2.43167e-05	5.47974e-05
gene-LOC107894090	6.21916	5.76325	5.82645	8.21285	7.6633	7.65239	-1.94024	1.2448e-14	4.59023e-14
gene-LOC107894096	10.4507	10.3045	10.3955	11.543	11.564	11.4567	-1.13867	4.57184e-79	5.31954e-78
gene-LOC107894097	13.5252	13.5983	13.575	15.1316	15.2256	15.1639	-1.60752	0	0
gene-LOC107894103	4.78353	3.90977	5.30971	6.18357	6.50411	6.574	-1.68621	3.87759e-05	8.58327e-05
gene-LOC107894104	8.34253	8.24371	8.3469	9.38492	9.38012	9.4256	-1.08745	3.83768e-22	1.79737e-21
gene-LOC107894108	3.83499	3.4968	3.0344	8.70311	8.82003	8.66543	-5.38509	4.50568e-70	4.69803e-69
gene-LOC107894114	0	0	0	3.55492	3.77327	4.6691	-6.50841	5.54973e-05	0.000121279
gene-LOC107894119	7.26795	7.24401	7.37105	6.38262	6.38155	5.79966	1.08711	1.77222e-05	4.0371e-05
gene-LOC107894121	12.8666	12.8265	12.8079	10.7666	10.9013	10.6669	2.05213	0	0
gene-LOC107894122	9.62961	9.71101	9.72483	8.90267	8.60601	8.33194	1.05392	9.61858e-16	3.68686e-15
gene-LOC107894130	8.70562	8.58679	8.51589	9.95425	9.82012	9.66572	-1.21812	2.30994e-27	1.23701e-26
gene-LOC107894136	10.5226	10.5054	10.5763	8.83917	8.92406	8.45188	1.78127	1.0267e-63	9.93089e-63
gene-LOC107894147	7.83696	8.24815	8.00704	8.9531	9.06727	9.24368	-1.05239	4.76727e-13	1.65519e-12
gene-LOC107894148	9.6897	9.65855	9.40141	6.45808	7.33563	6.78665	2.69802	1.28141e-51	1.06574e-50
gene-LOC107894149	4.35019	4.43144	5.46461	6.25302	6.14369	5.88737	-1.28552	0.00275422	0.00510601
gene-LOC107894150	9.11979	9.32786	9.3566	10.6635	10.5247	10.5441	-1.30765	3.8491e-50	3.12842e-49
gene-LOC107894153	7.1894	7.37172	7.4097	3.66092	4.83079	4.37753	3.03956	2.6133e-19	1.12763e-18
gene-LOC107894156	9.89389	10.0419	10.1053	8.69064	8.44483	8.95992	1.30725	1.67374e-26	8.76378e-26
gene-LOC107894167	7.22921	7.07417	6.37192	3.03006	4.59897	3.5204	3.16738	6.54414e-13	2.25901e-12
gene-LOC107894171	6.1586	6.69886	6.11549	2.45425	0	0	5.59265	1.67481e-12	5.68337e-12
gene-LOC107894173	10.2489	10.2601	10.2315	7.2689	7.32616	6.52014	3.16319	7.97557e-110	1.25052e-108
gene-LOC107894178	8.56493	8.4584	8.57491	9.89438	9.68227	9.97358	-1.3237	1.52376e-32	9.15031e-32
gene-LOC107894186	10.3403	10.1622	10.2519	8.7062	8.76155	8.16648	1.68297	8.36872e-40	5.76599e-39
gene-LOC107894189	9.33575	8.96443	9.3782	4.37248	4.59897	4.60154	4.77914	1.63568e-89	2.11984e-88
gene-LOC107894195	9.24643	9.12046	8.6511	10.3925	10.3571	10.1301	-1.27401	4.0985e-23	1.96522e-22
gene-LOC107894199	8.84024	8.84919	9.10896	7.49354	7.81985	7.96618	1.1745	1.11312e-13	3.96891e-13
gene-LOC107894203	8.50943	8.65532	8.51943	4.30868	3.53119	5.25716	4.11287	6.45856e-50	5.22833e-49
gene-LOC107894214	13.6598	13.5712	13.6109	12.5848	12.5102	12.5825	1.05469	5.22719e-211	1.49791e-209
gene-LOC107894217	8.89386	8.73032	8.70182	2.45425	3.77327	3.65978	5.55738	1.31208e-65	1.29871e-64
gene-LOC107894222	10.7004	10.6493	10.4559	9.51075	9.18974	9.24645	1.2812	6.76163e-38	4.4989e-37
gene-LOC107894223	7.13805	7.11368	6.93526	7.78485	8.55426	8.30033	-1.18668	2.71976e-08	7.49409e-08
gene-LOC107894224	8.15891	8.35916	8.06147	6.9824	6.72183	6.78665	1.36849	4.24229e-13	1.47569e-12
gene-LOC107894225	10.9124	10.8766	10.6984	12.1486	12.1021	12.1694	-1.3095	2.31229e-118	3.85851e-117
gene-LOC107894231	6.91213	6.42819	6.85909	5.77514	5.69189	5.64047	1.05743	0.000422708	0.000851554
gene-LOC107894235	6.43878	6.22672	5.55015	3.03006	3.24013	0	3.67716	3.28205e-09	9.52145e-09
gene-LOC107894238	13.4603	13.3664	13.3674	12.2836	12.3696	12.286	1.08516	3.10263e-182	7.73112e-181
gene-LOC107894244	8.02962	7.84059	7.50562	6.11062	6.30654	5.60641	1.78043	1.51747e-12	5.15862e-12
gene-LOC107894248	12.6442	12.6391	12.6185	13.9627	14.0693	14.11	-1.41445	0	0
gene-LOC107894249	4.72904	5.63335	3.0344	6.94091	6.69267	6.72449	-2.0191	1.44482e-05	3.31266e-05
gene-LOC107894253	9.70389	9.95621	9.62815	8.44942	8.54205	8.45188	1.29052	6.19911e-28	3.36156e-27
gene-LOC107894262	10.8144	10.6023	10.8432	9.70448	9.46233	9.59149	1.16733	5.89089e-39	3.99958e-38
gene-LOC107894265	5.23839	4.95096	6.40291	7.57715	7.69306	7.45599	-1.91929	4.49429e-09	1.29326e-08
gene-LOC107894270	6.23879	6.82324	6.73062	5.67748	5.07634	4.73364	1.41719	9.3257e-05	0.000199692
gene-LOC107894274	11.6444	11.6555	11.7178	10.3867	10.2771	10.1421	1.39904	1.20947e-104	1.81141e-103
gene-LOC107894279	5.70158	6.57695	6.43325	7.39714	7.65577	7.15979	-1.14096	3.06708e-05	6.85046e-05
gene-LOC107894283	12.1927	12.2297	12.1934	13.2875	13.2801	13.3748	-1.10908	9.5508e-212	2.74817e-210
gene-LOC107894286	5.4885	5.8121	5.70737	6.87636	6.73619	7.2835	-1.32192	6.13521e-06	1.44869e-05
gene-LOC107894299	12.6602	12.6543	12.7036	11.0117	10.8674	10.9416	1.73085	0	0
gene-LOC107894303	11.15	11.0773	11.1686	12.3927	12.3627	12.3876	-1.249	3.05784e-180	7.54768e-179
gene-LOC107894304	5.15818	6.01352	5.30971	7.18254	6.30654	7.33641	-1.48169	2.8431e-05	6.36717e-05
gene-LOC107894306	6.50514	7.1039	7.02763	8.41195	8.16592	9.02261	-1.68151	4.2205e-13	1.46835e-12
gene-LOC107894307	5.78408	5.1541	5.34205	6.38262	6.77844	6.80178	-1.23502	0.000155137	0.000325443
gene-LOC107894310	9.28235	9.48111	9.65253	6.7972	6.12197	7.50303	2.57626	1.64156e-10	5.08556e-10
gene-LOC107894311	11.5281	11.6853	11.7212	10.292	10.4828	10.322	1.28082	2.83233e-77	3.2321e-76
gene-LOC107894312	10.2404	10.1349	10.1205	9.15933	9.05873	9.19294	1.0292	1.3682e-30	7.87957e-30
gene-LOC107894315	11.318	11.314	11.33	12.8937	12.9126	12.8791	-1.57491	0	0
gene-LOC107894316	9.41555	9.30671	9.4299	10.3226	10.4881	10.4548	-1.03869	1.505e-34	9.39957e-34
gene-LOC107894317	8.00116	7.28785	7.76614	5.82159	5.39875	6.07341	1.94513	1.2042e-12	4.10988e-12
gene-LOC107894318	9.11714	9.05347	9.03176	7.84793	7.49614	7.51226	1.439	1.8643e-23	9.01843e-23
gene-LOC107894319	9.53551	9.74915	9.4299	7.9818	7.91761	7.81034	1.67448	2.77486e-38	1.85867e-37
gene-LOC107894327	4.72904	5.03568	5.09878	3.18023	1.63793	2.49965	2.58979	0.000542017	0.0010812
gene-LOC107894329	8.09572	8.19389	7.97131	11.5361	11.3195	11.4851	-3.36588	0	0
gene-LOC107894336	3.34872	3.08451	0	4.7054	5.83221	5.53577	-2.93719	0.000120908	0.000256368
gene-LOC107894345	15.4278	15.3915	15.4423	17.7481	17.7135	17.7398	-2.31318	0	0
gene-LOC107894349	10.981	11.1768	11.1105	14.1526	14.1463	14.0683	-3.03093	0	0
gene-LOC107894363	10.9062	11.0154	11.1222	12.6498	12.6338	12.6551	-1.62836	8.3273e-232	2.65103e-230
gene-LOC107894379	8.71966	8.41162	8.84973	9.82909	10.1595	9.84803	-1.28353	2.65511e-23	1.27946e-22
gene-LOC107894390	8.61086	8.52585	8.42446	10.4211	10.2623	10.3849	-1.83981	1.04672e-81	1.25245e-80
gene-LOC107894414	11.9901	11.9887	11.9174	9.21912	9.17926	9.16103	2.77974	0	0
gene-LOC107894444	8.2823	8.18464	8.29415	6.67602	6.0317	6.3034	1.89859	5.48726e-20	2.41313e-19
gene-LOC107894446	6.96023	7.28785	7.22262	3.18023	3.24013	4.2944	3.63554	1.37544e-20	6.15167e-20
gene-LOC107894456	6.77093	7.34706	6.81368	4.75412	4.77623	4.60154	2.332	4.48663e-12	1.49625e-11
gene-LOC107894457	11.4226	11.5506	11.5231	13.259	13.2449	13.2459	-1.74989	0	0
gene-LOC107894474	12.7682	12.8898	12.7871	14.7236	14.7069	14.7492	-1.91055	0	0
gene-LOC107894481	8.5919	8.76795	8.40162	5.77514	4.93408	5.64047	3.12321	1.11171e-42	8.05528e-42
gene-LOC107894494	8.48908	8.61115	8.44693	9.62157	9.61002	9.64909	-1.11152	9.39882e-26	4.83307e-25
gene-LOC107894508	5.38657	4.95096	5.37368	0	0	2.49965	4.70132	1.90642e-06	4.66894e-06
gene-LOC107894535	9.08496	8.89243	9.04164	10.1144	9.98705	10.0164	-1.03434	2.43199e-27	1.3016e-26
gene-LOC107894554	6.59928	6.69886	6.58958	3.03006	3.24013	3.36611	3.57115	8.21062e-16	3.15526e-15
gene-LOC107894563	6.83683	6.87013	6.68091	4.43358	4.71953	4.6691	2.2375	3.94543e-11	1.26083e-10
gene-LOC107894577	7.23899	7.00231	7.13304	8.86435	8.80988	8.46144	-1.6046	5.64434e-21	2.55571e-20
gene-LOC107894580	8.50943	8.60423	8.67668	2.45425	2.05945	4.73364	5.14341	5.60239e-10	1.6881e-09
gene-LOC107894598	5.02882	5.07624	5.02102	6.33537	5.83221	6.34531	-1.17271	0.00153332	0.00292164
gene-LOC107894629	5.07324	4.90666	5.65685	2.67273	2.05945	0	3.63972	7.94524e-06	1.85974e-05
gene-LOC107894637	2.34577	2.91596	2.86669	5.13135	5.39875	5.53577	-2.82481	7.89471e-06	1.84826e-05
gene-LOC107894650	11.4591	11.2096	11.3229	12.4566	12.4412	12.3788	-1.09297	5.42843e-86	6.79018e-85
gene-LOC107894667	5.78408	5.1541	5.60449	4.43358	2.38526	0	2.4167	0.00190156	0.00358717
gene-LOC107894671	10.3058	10.5311	10.6732	12.3571	12.2685	12.2752	-1.78916	4.63587e-146	9.35857e-145
gene-LOC107894674	9.82574	9.84616	9.96439	8.39669	8.68587	8.41791	1.37738	4.28054e-35	2.69866e-34
gene-LOC107894681	5.07324	4.90666	5.24277	0	0	1.73454	5.55083	5.47134e-06	1.29642e-05
gene-LOC107894692	8.23909	7.98073	8.39393	9.52661	9.34774	9.37339	-1.20688	4.61953e-20	2.03551e-19
gene-LOC107894699	4.0279	4.30061	4.24661	0	0	0	6.51216	2.89465e-05	6.47752e-05
gene-LOC107894708	12.7408	12.7881	12.706	11.4656	11.3473	11.572	1.28177	5.68183e-141	1.11165e-139
gene-LOC107894738	3.19639	2.24529	2.86669	5.20329	6.32566	4.6691	-2.94413	1.18711e-05	2.74129e-05
gene-LOC107894739	10.4113	10.2959	10.299	11.4815	11.5273	11.4985	-1.16741	5.16074e-91	6.7877e-90
gene-LOC107894743	9.9634	9.92462	9.86357	8.35387	8.54613	8.16062	1.55654	6.50546e-43	4.73119e-42
gene-LOC107894750	7.02951	6.73731	7.08608	5.3998	3.6573	6.09813	1.62692	0.000144438	0.000303973
gene-LOC107894766	8.96041	8.6351	9.12764	4.43358	5.20583	5.70626	3.78038	3.56554e-53	3.02388e-52
gene-LOC107894775	6.79765	7.07417	7.37886	2.45425	2.65087	3.90366	4.15575	2.02433e-20	9.0089e-20
gene-LOC107894778	8.42625	8.35504	8.48726	10.1214	9.96436	10.1166	-1.64818	3.19844e-59	2.92108e-58
gene-LOC107894785	7.30567	7.43547	7.89161	6.33537	6.5208	6.42564	1.14954	1.90782e-06	4.67182e-06
gene-LOC107894793	0	0	2.20054	4.84688	5.69189	4.60154	-4.7701	4.68446e-06	1.11662e-05
gene-LOC107894797	11.9944	11.9572	12.0352	10.8453	10.8311	10.6492	1.21676	6.70503e-101	9.67763e-100
gene-LOC107894798	5.95999	5.63335	6.11549	0	0	0	8.28892	8.81803e-11	2.77131e-10
gene-LOC107894801	5.98346	7.054	6.75484	8.06622	8.29765	7.83261	-1.42045	1.36481e-08	3.823e-08
gene-LOC107894809	13.4251	13.3149	13.4059	11.5849	11.7396	11.6383	1.72799	0	0
gene-LOC107894813	2.34577	2.24529	2.20054	4.7054	4.16169	4.6691	-2.54236	0.00236409	0.00441388
gene-LOC107894815	5.38657	5.11569	5.27663	2.45425	2.65087	0	3.48321	7.32232e-06	1.71829e-05
gene-LOC107894817	7.00678	6.1337	6.9563	7.58391	7.8663	7.95269	-1.06524	1.51351e-05	3.46484e-05
gene-LOC107894820	0	0	0	8.21285	8.90512	8.46144	-11.0666	2.56804e-20	1.13947e-19
gene-LOC107894822	13.4598	13.4334	13.5177	11.2669	11.6261	10.9729	2.1576	1.40574e-29	7.91229e-29
gene-LOC107894834	14.6266	14.4773	14.5992	12.5796	12.4275	12.3047	2.12734	6.19555e-120	1.04719e-118
gene-LOC107894844	0	0	3.0344	5.82159	6.36316	5.21257	-4.57218	0.00387682	0.0070589
gene-LOC107894848	3.72791	5.07624	5.57758	2.19668	0	0	4.55671	4.02748e-05	8.90471e-05
gene-LOC107894852	4.11547	3.37202	4.31337	0	0	0	6.28926	0.000121838	0.000258262
[truncated: 17,500 more rows]

## Sheet: Table S4
Table S4: Differentially expressed (DEGs) Cotton seedlings samples of MgSO4 treated seeds at 0hrs (CK) and 8hrs (M8).
	CK-1	CK-2	CK-3	MgS04-8-1	MgS04-8-2	MgS04-8-3	log2FoldChange	pvalue	padj
gene-ACQ14_gp01	5.82316	6.37562	5.6876	7.7515	7.59119	8.0115	-1.81764	2.27831e-13	8.61791e-13
gene-ACQ14_gp03	4.89129	4.27189	4.27635	6.55265	6.15924	6.27153	-1.88083	1.0094e-06	2.68146e-06
gene-ACQ14_gp04	7.30644	6.26044	5.83035	7.43862	8.44345	8.49729	-1.60796	0.00328759	0.0063421
gene-ACQ14_gp05	6.58078	6.98684	6.74738	9.13329	9.2872	9.87939	-2.69848	1.93721e-44	1.64637e-43
gene-ACQ14_gp07	8.12904	8.14435	7.61103	10.8547	10.9527	11.4089	-3.11677	4.50645e-39	3.44062e-38
gene-ACQ14_gp08	1.85081	4.01189	3.64227	6.07336	6.44507	6.98242	-3.2352	9.91651e-11	3.31964e-10
gene-ACQ14_gp09	4.26673	3.86191	4.15757	6.11997	6.26094	6.54291	-2.28254	8.97255e-09	2.71286e-08
gene-ACQ14_gp10	6.33894	6.93144	5.97787	7.78081	8.18987	8.62862	-1.78147	2.41821e-11	8.34909e-11
gene-ACQ14_gp12	2.63554	2.71701	3.11395	4.72409	4.16709	5.53935	-2.24974	0.00157361	0.00315937
gene-ACQ14_gp13	3.14096	3.16421	3.55096	4.72409	5.12637	5.37805	-1.91011	0.00152626	0.00307025
gene-ACQ14_gp14	4.44998	5.35128	4.62867	6.55265	6.28528	7.11633	-1.86378	8.70364e-07	2.32048e-06
gene-ACQ14_gp17	5.26181	5.84668	4.71533	7.25241	7.50053	8.22817	-2.40335	3.11029e-13	1.16972e-12
gene-ACQ14_gp18	6.36959	6.06834	5.88745	8.18875	8.48082	8.7572	-2.3911	2.58352e-29	1.58731e-28
gene-ACQ14_gp19	6.13998	5.26427	5.86867	7.61984	7.68566	7.66323	-1.87613	2.04753e-13	7.75655e-13
gene-ACQ14_gp20	4.89129	4.08141	4.43797	5.18509	5.54455	6.81917	-1.56496	0.00210831	0.00416616
gene-ACQ14_gp21	6.49998	5.56052	5.62182	7.30379	7.4901	7.78085	-1.59662	3.25171e-08	9.51925e-08
gene-ACQ14_gp23	5.75515	5.99817	5.17889	6.65116	7.42586	7.66323	-1.64259	3.76636e-07	1.03041e-06
gene-ACQ14_gp24	5.38693	5.58466	5.40431	7.89913	7.84972	7.98373	-2.47712	1.49638e-28	9.02409e-28
gene-ACQ14_gp26	8.18611	8.10316	7.83559	11.2442	11.1537	11.7988	-3.38435	3.85067e-48	3.48263e-47
gene-ACQ14_gp27	4.75864	4.92924	4.91162	7.96445	7.99701	8.60603	-3.39532	2.11386e-38	1.58959e-37
gene-ACQ14_gp28	2.99133	4.33017	3.88591	4.9981	5.76829	5.81623	-1.80253	0.000959591	0.00197526
gene-ACQ14_gp29	7.6376	7.61565	7.61667	9.24529	9.25982	9.18975	-1.61368	8.91652e-39	6.77096e-38
gene-ACQ14_gp31	7.13864	7.1084	6.75762	8.46638	8.82184	9.0528	-1.7969	7.43514e-22	3.77563e-21
gene-ACQ14_gp32	11.3226	11.36	11.2071	13.0497	13.0265	13.2073	-1.79941	1.32566e-249	6.13035e-248
gene-ACQ14_gp33	10.4997	10.4133	10.2707	12.0385	11.9717	12.14	-1.6558	6.55167e-144	1.61186e-142
gene-ACQ14_gp34	6.89707	7.6787	7.00989	8.00227	8.47024	9.036	-1.33057	1.81657e-07	5.07225e-07
gene-ACQ14_gp35	6.02916	5.67739	5.57624	7.43862	7.62973	8.05218	-1.97778	9.05523e-15	3.62804e-14
gene-ACQ14_gr03	13.8537	13.9912	13.7401	14.4186	14.6857	15.5074	-1.08286	0.00222781	0.00439079
gene-GohiCp001	7.13864	6.62881	6.43902	8.85536	9.11454	9.36143	-2.37278	9.45153e-35	6.58274e-34
gene-GohiCp002	6.9986	7.02263	7.10925	8.80988	8.75804	8.82528	-1.76093	7.80219e-33	5.20146e-32
gene-GohiCp003	0	2.71701	2.27165	4.59803	4.05829	4.87222	-2.82174	0.00296024	0.00574803
gene-GohiCp006	6.25935	5.82657	5.01773	9.01495	8.85881	9.53411	-3.40907	1.44619e-43	1.20738e-42
gene-GohiCp007	5.16029	5.51099	5.5529	8.04517	7.77433	8.11112	-2.59122	8.98349e-29	5.45132e-28
gene-GohiCp008	5.99025	5.65476	5.35117	7.51037	7.469	8.05218	-2.03863	2.32037e-14	9.14928e-14
gene-GohiCp009	5.58275	5.58466	5.84963	6.80173	6.83961	7.42589	-1.38957	1.80547e-06	4.71524e-06
gene-GohiCp010	4.93293	3.60291	4.21818	7.08627	6.8881	6.80337	-2.64778	8.47775e-13	3.12694e-12
gene-GohiCp011	6.66967	5.96176	6.29169	9.16142	9.20345	9.28669	-2.90147	3.39135e-64	3.87547e-63
gene-GohiCp012	5.95025	6.13526	6.30572	9.03941	8.96057	9.58813	-3.1018	6.43459e-56	6.55451e-55
gene-GohiCp013	7.68711	7.44152	7.09315	10.0916	9.95533	10.322	-2.71425	2.68972e-79	3.65941e-78
gene-GohiCp016	3.62025	3.28701	3.45348	6.33282	5.66075	6.63505	-2.92677	3.4295e-10	1.11962e-09
gene-GohiCp017	1.85081	2.53073	2.98034	5.94977	5.46153	6.02136	-3.54216	1.24628e-09	3.95168e-09
gene-GohiCp020	5.19493	5.67739	4.94786	7.66769	7.60092	7.53516	-2.32665	8.96528e-19	4.15466e-18
gene-GohiCp021	4.13021	5.51099	4.67265	7.47494	8.28347	7.66323	-3.00258	2.21002e-19	1.04626e-18
gene-GohiCp022	4.13021	4.85177	4.43797	6.80173	6.35594	6.78739	-2.20794	9.55498e-10	3.04982e-09
gene-GohiCp028	2.16222	2.71701	4.21818	6.00048	6.6275	6.81917	-3.33665	1.52242e-10	5.05108e-10
gene-GohiCp029	4.61255	4.44012	5.17889	7.25241	7.3471	8.11752	-2.88924	6.01269e-19	2.80421e-18
gene-GohiCp030	2.99133	4.49211	4.27635	6.18719	6.56922	7.05093	-2.65688	1.19261e-09	3.78494e-09
gene-GohiCp031	1.85081	2.53073	2.02254	4.53062	4.16709	4.37005	-2.48971	0.00382059	0.00730725
gene-GohiCp032	4.44998	4.14774	3.45348	6.39099	5.17928	6.24838	-2.03161	3.62547e-05	8.58565e-05
gene-GohiCp033	2.99133	4.08141	3.88591	6.39099	6.21098	6.07499	-2.59359	5.19634e-09	1.59431e-08
gene-GohiCp034	2.63554	5.2032	4.38608	6.75818	6.77232	7.5159	-2.69775	6.38442e-09	1.94864e-08
gene-GohiCp039	3.9794	4.08141	3.72814	5.53391	5.54455	5.93699	-1.81718	0.000113736	0.000257808
gene-GohiCp040	2.4182	2.71701	2.83309	4.66244	5.07143	4.93157	-2.42413	0.00042048	0.000898983
gene-GohiCp042	1.45313	2.71701	2.66908	5.04717	4.89285	5.24401	-2.93372	3.84556e-05	9.08444e-05
gene-GohiCp043	4.26673	3.5051	2.98034	5.75678	5.46153	5.84738	-2.11576	4.98598e-05	0.000116625
gene-GohiCp044	4.61255	4.44012	4.91162	6.18719	5.66075	6.68764	-1.60906	8.6095e-05	0.000197426
gene-GohiCp046	7.2499	7.0832	7.261	9.06048	8.91449	9.05614	-1.81958	2.22562e-37	1.63694e-36
gene-GohiCp047	4.9734	5.10646	5.23863	7.69104	7.7999	7.68063	-2.6471	2.95262e-27	1.72802e-26
gene-GohiCp048	0	3.5051	3.55096	5.72697	5.99183	6.10107	-3.09427	1.14788e-06	3.04042e-06
gene-GohiCp052	3.51452	3.02998	2.02254	5.38918	5.3273	5.46095	-2.58734	2.36565e-05	5.68135e-05
gene-GohiCp053	1.45313	2.06549	2.02254	3.83468	4.95486	4.67796	-3.07596	0.000506906	0.00107323
gene-GohiCp054	3.14096	3.5051	4.43797	6.07336	6.44507	6.77124	-2.7349	1.1736e-09	3.72607e-09
gene-GohiCp055	2.82438	2.53073	3.55096	6.6352	6.80636	6.56182	-3.80066	7.53662e-18	3.38664e-17
gene-GohiCp056	2.16222	1.761	2.02254	5.14057	5.01433	4.98857	-3.43568	3.67111e-06	9.38387e-06
gene-GohiCp057	3.27651	1.761	2.98034	6.44692	5.73332	6.81917	-3.80974	9.31964e-13	3.43307e-12
gene-GohiCp058	2.4182	2.71701	2.48401	6.09685	5.58433	6.07499	-3.63893	5.43981e-11	1.84677e-10
gene-GohiCp059	4.05677	4.14774	3.64227	6.55265	6.26094	7.1666	-2.83035	1.90063e-12	6.90425e-12
gene-GohiCp060	4.84842	4.33017	4.38608	8.00848	7.73068	7.91922	-3.41491	2.24353e-37	1.64954e-36
gene-GohiCp061	1.45313	3.16421	2.66908	6.77284	6.54925	7.19109	-4.50415	1.69281e-20	8.28756e-20
gene-GohiCp062	5.52946	5.03816	5.2676	8.86565	8.97934	9.11812	-3.73759	9.86394e-83	1.38695e-81
gene-GohiCp063	3.51452	3.40017	3.23622	6.51826	6.33277	6.91049	-3.3531	1.33164e-15	5.50938e-15
gene-GohiCp064	5.01277	4.54228	4.75678	7.38237	7.18836	7.3299	-2.56749	3.19471e-19	1.50457e-18
gene-GohiCp066	5.99025	4.92924	5.01773	7.65983	7.54153	7.77276	-2.29928	3.81478e-15	1.54908e-14
gene-GohiCp067	6.59382	5.32285	6.62959	8.15557	8.63084	8.46251	-2.14835	2.8498e-15	1.16356e-14
gene-GohiCp068	6.71811	6.71883	6.37391	8.90611	8.8051	8.8903	-2.26984	2.02677e-44	1.72133e-43
gene-GohiCp069	4.33043	3.28701	4.0943	7.26283	6.82308	6.67032	-3.06284	8.18576e-16	3.41905e-15
gene-GohiCp070	6.29171	5.96176	5.5529	8.6991	8.60206	8.89776	-2.79765	6.77046e-44	5.69142e-43
gene-GohiCp071	4.89129	4.81142	4.62867	7.43862	7.06724	7.14168	-2.49148	2.35801e-17	1.04093e-16
gene-GohiCp072	4.61255	4.85177	4.83628	7.08627	6.64642	6.96832	-2.18275	5.31979e-12	1.89512e-11
gene-GohiCp073	4.33043	3.6945	3.88591	6.00048	6.28528	6.33884	-2.29778	3.51786e-08	1.02785e-07
gene-GohiCp074	3.27651	3.5051	3.72814	5.49907	5.46153	5.24401	-1.98532	0.000186331	0.000413302
gene-GohiCp075	4.61255	4.01189	4.62867	6.04947	6.15924	6.22485	-1.74911	1.0386e-05	2.56835e-05
gene-GohiCp076	5.70796	5.76452	4.79708	8.31433	8.18987	8.42169	-2.85966	2.42567e-32	1.59746e-31
gene-GohiCp079	4.20008	3.5051	4.15757	6.09685	6.4233	6.81917	-2.56743	4.68093e-10	1.5184e-09
gene-GohiCp081	2.4182	3.02998	2.66908	4.89465	4.76019	4.60692	-2.21038	0.00177961	0.00354869
gene-GohiCp082	3.9794	3.28701	3.55096	5.27022	5.12637	5.57701	-1.792	0.000966894	0.00198978
gene-GohiCp084	4.80423	4.54228	4.58331	7.23133	7.10876	7.45652	-2.67713	1.04382e-19	4.99044e-19
gene-GohiCp085	2.99133	2.88197	3.23622	6.29269	6.40119	6.70475	-3.59951	1.33078e-15	5.5062e-15
gene-GohiCp086	5.41659	4.54228	4.83628	8.13869	8.39394	8.54082	-3.43827	6.64419e-44	5.58676e-43
gene-GohiCr001	11.4337	11.6643	11.1547	12.8968	13.2995	14.1403	-2.10922	2.29264e-07	6.35703e-07
gene-GohiCr002	13.3454	13.3901	13.0359	15.4831	15.5967	16.0754	-2.47657	5.58826e-30	3.4851e-29
gene-GohiCr003	4.56037	4.63768	4.87444	7.54494	7.3471	7.98373	-3.00012	2.98278e-25	1.65957e-24
gene-GohiCr006	2.99133	2.53073	3.11395	5.38918	5.07143	5.24401	-2.51108	3.89766e-05	9.20274e-05
gene-GohiCr007	12.5854	12.6754	12.3365	14.6382	14.7817	15.1732	-2.34324	3.3311e-34	2.29406e-33
gene-GohiCr008	11.8599	12.0643	11.5201	13.2103	13.6221	14.4834	-2.0408	1.14543e-06	3.03432e-06
gene-GohiCt025	0	0	0	0	4.36279	4.18734	-6.36098	0.00153619	0.00308902
gene-GohiCt027	3.71876	3.78063	3.80918	6.27219	6.26094	6.3606	-2.61899	1.22794e-10	4.09141e-10
gene-GohiCt033	2.16222	1.761	1.72126	4.13624	3.94061	4.37005	-2.63879	0.00526127	0.00988427
gene-LOC107885931	10.0527	10.0524	10.3087	12.1063	12.0908	12.0604	-1.94288	3.12433e-192	1.06668e-190
gene-LOC107885934	8.87466	8.52419	8.67106	9.96331	9.87139	10.0414	-1.26677	1.17674e-30	7.44047e-30
gene-LOC107885944	5.77817	5.69967	5.5529	2.43897	4.76019	2.5655	2.10979	0.000848307	0.00175565
gene-LOC107885951	10.6415	10.7613	10.8391	8.69526	8.33686	8.11752	2.34619	4.07485e-89	6.15548e-88
gene-LOC107885956	9.78918	9.81152	9.8002	11.0028	10.8866	11.0871	-1.19541	2.85176e-62	3.17474e-61
gene-LOC107885961	9.35424	9.34628	9.49346	6.97656	6.10556	7.10348	2.61253	1.0656e-45	9.25971e-45
gene-LOC107885974	8.5793	8.03471	8.40384	10.7335	11.1968	11.1178	-2.67704	6.06351e-37	4.42939e-36
gene-LOC107885978	8.88	8.70301	8.74501	11.3309	11.454	11.3951	-2.61991	1.0506e-274	5.50936e-273
gene-LOC107885980	6.59382	7.03144	6.31962	5.09462	5.99183	4.98857	1.27223	0.000503191	0.00106575
gene-LOC107885983	8.09734	8.06076	7.97823	9.27906	9.41404	9.41179	-1.32657	1.53235e-29	9.46617e-29
gene-LOC107885984	10.8358	10.5937	10.6973	9.75942	9.17116	9.6223	1.17219	2.41851e-23	1.2813e-22
gene-LOC107885986	10.8004	10.9931	10.8433	9.67021	9.66888	9.92938	1.12125	5.46123e-38	4.07152e-37
gene-LOC107885987	8.14241	8.33077	8.12395	5.66544	5.17928	6.31675	2.425	2.90652e-22	1.49415e-21
gene-LOC107885998	5.47413	5.72161	5.9243	3.83468	4.68899	3.97808	1.56247	0.00109657	0.00224338
gene-LOC107885999	7.05626	6.01604	6.68432	3.45296	3.51599	0	3.86194	7.08904e-12	2.51283e-11
gene-LOC107886000	8.83678	8.53662	8.68723	7.23133	7.53139	7.70634	1.19601	9.6667e-13	3.55802e-12
gene-LOC107886010	8.78372	8.714	8.78062	2.70668	2.91167	5.75183	4.32172	7.66287e-06	1.91413e-05
gene-LOC107886011	6.87587	6.6054	6.53745	0	0	0	8.83251	6.99036e-13	2.58615e-12
gene-LOC107886016	6.78784	6.71883	5.59921	4.9981	5.90023	3.97808	1.32697	0.00522681	0.00982244
gene-LOC107886020	6.44348	5.86651	6.75762	7.95162	8.12391	7.48651	-1.48687	1.03049e-08	3.10534e-08
gene-LOC107886029	9.46483	9.10263	8.99282	7.33376	7.41487	7.61878	1.74622	9.16677e-27	5.3051e-26
gene-LOC107886032	7.72315	7.93494	7.93825	6.25141	6.40119	5.57701	1.76612	2.07179e-13	7.84705e-13
gene-LOC107886035	11.1385	11.0222	10.9874	9.17252	9.24748	9.46046	1.75446	6.01376e-95	9.65491e-94
gene-LOC107886036	7.30644	6.96861	7.64454	8.31933	8.95299	8.58308	-1.31203	2.05015e-10	6.76835e-10
gene-LOC107886038	7.43516	7.0747	7.14871	8.76658	8.81767	8.87148	-1.59955	2.42047e-25	1.34943e-24
gene-LOC107886051	6.06705	5.43334	5.59921	7.63597	7.39263	6.89567	-1.63755	1.68756e-08	5.02426e-08
gene-LOC107886054	7.19961	6.6054	7.00989	4.59803	5.41816	5.24401	1.86948	2.52392e-08	7.43883e-08
gene-LOC107886055	6.87587	6.85409	6.68432	4.04255	4.45151	5.6495	1.96525	7.15597e-07	1.91826e-06
gene-LOC107886057	7.1117	7.26601	6.7678	8.42521	8.52749	8.59689	-1.4627	6.69092e-17	2.90611e-16
gene-LOC107886066	4.26673	3.02998	5.05144	0	0	0	6.43014	3.97619e-05	9.37836e-05
gene-LOC107886067	7.97811	8.05645	8.14752	8.82402	9.3111	9.15282	-1.04776	9.45584e-13	3.48223e-12
gene-LOC107886069	4.56037	2.53073	5.64409	0	0	0	6.83799	8.9831e-06	2.23327e-05
gene-LOC107886079	8.50187	8.76507	8.53472	6.9118	7.43676	7.54469	1.29205	2.29065e-12	8.29111e-12
gene-LOC107886082	7.85355	7.84784	7.87848	5.56794	4.76019	5.71852	2.4744	1.14592e-21	5.79266e-21
gene-LOC107886086	11.3607	11.3881	11.2968	13.8577	13.8706	13.8028	-2.49571	0	0
gene-LOC107886092	7.74669	8.0037	7.4686	0	0	0	9.91607	1.88671e-16	8.08117e-16
gene-LOC107886093	8.82853	9.20157	9.23572	10.7428	10.6807	10.6248	-1.58376	1.7523e-55	1.77413e-54
gene-LOC107886095	10.2017	10.1974	10.2309	6.61906	6.4233	6.98242	3.52767	7.58781e-153	2.00696e-151
gene-LOC107886098	7.74669	7.52499	7.75094	9.61636	9.20345	9.36681	-1.73437	5.09874e-34	3.49584e-33
gene-LOC107886105	10.327	10.1557	10.1081	11.6377	11.9717	11.8984	-1.64371	3.02173e-89	4.57007e-88
gene-LOC107886108	8.02218	7.86766	8.02986	6.02519	4.05829	4.81033	2.79531	7.51807e-17	3.25978e-16
gene-LOC107886111	6.45781	6.40304	5.57624	4.89465	3.67183	4.37005	1.83944	6.52216e-05	0.000151196
gene-LOC107886114	13.8573	13.8636	13.9224	15.1816	15.2113	15.2539	-1.33438	0	0
gene-LOC107886117	10.5616	10.5697	10.5333	8.18328	8.35996	8.50219	2.20662	1.02959e-115	2.0153e-114
gene-LOC107886118	8.64967	8.44067	8.55248	6.77284	6.98045	7.06425	1.61593	2.76421e-21	1.38319e-20
gene-LOC107886120	8.59235	8.53352	8.82026	0	0	0	10.8177	1.07082e-19	5.11761e-19
gene-LOC107886121	14.5438	14.4951	14.53	13.4901	13.3427	13.4543	1.09228	1.17532e-221	4.75529e-220
gene-LOC107886123	10.5032	10.4006	10.4669	11.6196	11.7249	11.574	-1.18376	1.82357e-88	2.73968e-87
gene-LOC107886127	9.28157	9.33565	9.27192	7.79525	6.91955	7.73161	1.76366	2.25004e-23	1.19344e-22
gene-LOC107886129	8.76078	9.07093	8.87069	7.85847	7.97473	7.80485	1.02991	7.96775e-13	2.94139e-12
gene-LOC107886130	8.42735	8.17648	8.2635	9.45072	9.43051	9.36412	-1.12653	3.33863e-22	1.71295e-21
gene-LOC107886131	8.76655	8.95763	8.81045	6.55265	7.2515	7.25056	1.80783	1.43284e-22	7.43143e-22
gene-LOC107886134	11.5083	11.4718	11.4939	12.9037	13.0019	12.8643	-1.43318	1.01221e-240	4.50663e-239
gene-LOC107886135	11.8473	11.8373	12.059	13.2203	13.2251	13.1264	-1.27298	3.81354e-125	8.08083e-124
gene-LOC107886139	8.84498	8.71673	8.8801	7.69874	7.62019	7.96255	1.05086	9.43778e-13	3.47598e-12
gene-LOC107886161	10.2322	10.2274	10.2336	12.2035	12.1059	11.9517	-1.8609	4.42843e-186	1.45398e-184
gene-LOC107886163	12.6504	12.5688	12.6047	11.156	11.1504	11.2113	1.43583	1.15863e-237	5.06953e-236
gene-LOC107886165	7.7813	7.59797	7.96944	6.72841	5.76829	6.58048	1.37881	5.00572e-08	1.44769e-07
gene-LOC107886178	6.69409	6.42994	6.92151	8.51515	8.55778	8.65966	-1.89199	1.28026e-26	7.3803e-26
gene-LOC107886181	13.1785	13.4375	13.437	15.5877	15.6969	15.6749	-2.29792	3.43173e-145	8.51887e-144
gene-LOC107886189	7.2744	6.67452	6.89391	8.56233	8.62131	8.27475	-1.53476	1.49618e-15	6.17445e-15
gene-LOC107886193	5.70796	6.01604	6.26321	4.04255	3.81247	5.46095	1.41667	0.00382524	0.00731497
gene-LOC107886194	7.60577	7.8872	7.94723	5.60118	5.76829	4.5322	2.45567	8.15299e-18	3.65869e-17
gene-LOC107886198	10.879	11.087	11.0112	11.9474	12.0155	12.0344	-1.00417	9.12533e-69	1.10431e-67
gene-LOC107886199	8.67135	8.68637	8.48625	6.25141	6.96547	6.81917	1.92455	3.34402e-23	1.76411e-22
gene-LOC107886209	13.4233	13.4219	13.4523	12.4134	12.3623	12.2099	1.10129	8.80721e-137	2.05664e-135
gene-LOC107886210	10.1173	9.86548	9.96401	8.94223	8.96434	8.66404	1.12386	7.1545e-24	3.84501e-23
gene-LOC107886212	14.1849	14.1353	14.1368	12.192	12.055	12.0559	2.04931	0	0
gene-LOC107886220	6.89707	7.46121	7.23923	9.84516	9.44678	9.67317	-2.45318	3.65068e-56	3.73372e-55
gene-LOC107886222	6.98876	7.20501	7.24653	8.28394	8.12391	8.04548	-1.00815	9.24937e-09	2.79416e-08
gene-LOC107886225	14.1451	14.1075	14.1116	16.7815	16.7821	16.7782	-2.65929	0	0
gene-LOC107886226	11.3406	11.3326	11.2353	12.7582	12.791	12.7386	-1.45984	2.58145e-260	1.25317e-258
gene-LOC107886229	9.97131	9.81407	9.79648	10.9047	11.1049	10.6842	-1.04624	3.84863e-27	2.24474e-26
gene-LOC107886231	9.73872	9.46159	9.26654	11.1483	11.0912	11.1478	-1.63046	4.81426e-65	5.55862e-64
gene-LOC107886237	7.91717	8.20012	8.05501	0	0	2.83784	7.04594	4.15575e-25	2.30471e-24
gene-LOC107886242	8.26567	8.11564	8.40058	9.29946	9.34624	9.34242	-1.06596	5.43065e-19	2.53649e-18
gene-LOC107886247	5.1248	4.49211	4.67265	2.43897	2.63689	0	3.04898	0.000664117	0.00139029
gene-LOC107886252	10.8916	10.9502	10.7894	6.48303	7.5814	7.17889	3.74227	4.4187e-35	3.09998e-34
gene-LOC107886256	7.96311	8.08212	7.98696	6.44692	6.85596	6.96832	1.24965	4.36554e-10	1.41842e-09
gene-LOC107886259	8.27784	8.52106	8.51371	9.43237	9.57327	9.4144	-1.03346	8.89271e-19	4.12133e-18
gene-LOC107886261	8.07892	8.57629	8.51069	5.46336	4.68899	6.12669	2.88623	7.94959e-26	4.48762e-25
gene-LOC107886262	9.71056	9.77788	9.92931	12.4833	12.4895	12.4044	-2.65068	0	0
gene-LOC107886268	7.40589	7.49981	7.41135	8.78116	8.61171	8.76945	-1.28874	6.48825e-19	3.02289e-18
gene-LOC107886269	2.4182	0	0	2.70668	5.12637	4.18734	-3.74195	0.00413554	0.00787272
gene-LOC107886273	7.36845	6.11882	6.82738	6.14273	4.45151	4.18734	1.66809	0.000468523	0.00099629
gene-LOC107886275	11.1534	11.0917	11.174	9.93589	9.80979	10.0564	1.20272	3.07555e-62	3.42087e-61
gene-LOC107886281	3.89764	3.40017	5.11657	5.89721	5.46153	5.90773	-1.48745	0.00457671	0.00866704
gene-LOC107886284	12.5425	12.3983	12.4638	14.0262	14.0952	14.0532	-1.5894	0	0
gene-LOC107886290	7.4206	7.85778	7.87377	7.08627	6.60834	6.38203	1.01307	2.45299e-05	5.88415e-05
gene-LOC107886300	0	0	0	4.13624	0	3.86085	-6.07861	0.00407339	0.00776188
gene-LOC107886303	10.4797	10.4872	10.3784	11.5177	11.6905	11.4839	-1.11794	5.92338e-64	6.75193e-63
gene-LOC107886306	10.1748	10.12	10.1554	7.94516	8.01167	8.34737	2.04318	2.30513e-72	2.90778e-71
gene-LOC107886315	10.2884	10.5757	10.5251	11.6412	11.6728	11.6924	-1.20005	2.18627e-67	2.60056e-66
gene-LOC107886316	8.8091	8.75181	8.74759	10.1671	10.4909	10.2334	-1.53562	2.34445e-50	2.19976e-49
gene-LOC107886328	5.55636	5.03816	5.64409	6.44692	5.93142	6.92517	-1.07316	0.0030444	0.00590151
gene-LOC107886331	9.55259	9.64499	9.52979	6.60275	5.46153	6.27153	3.39336	1.28191e-75	1.68094e-74
gene-LOC107886332	5.16029	6.01604	4.91162	7.43862	7.45834	7.50617	-2.04898	7.39471e-12	2.6184e-11
gene-LOC107886334	12.3824	12.4276	12.3676	11.1099	11.2128	11.2635	1.19726	1.54873e-135	3.57442e-134
gene-LOC107886341	10.7164	10.6455	10.6926	9.15863	8.87092	8.84471	1.71874	2.35419e-77	3.14753e-76
gene-LOC107886363	6.77645	6.98684	7.19468	4.53062	3.81247	5.68442	2.14954	7.10513e-08	2.03619e-07
gene-LOC107886379	9.20078	9.47618	9.40498	10.9634	11.0086	11.1281	-1.66985	7.23019e-89	1.08986e-87
gene-LOC107886385	7.02771	6.91249	7.29657	6.31289	5.93142	5.75183	1.07821	8.12185e-05	0.000186648
gene-LOC107886392	10.6779	10.676	10.5946	9.55195	9.3111	9.74109	1.10453	9.67755e-31	6.13005e-30
gene-LOC107886393	10.5797	10.6976	10.7579	8.94547	8.32516	8.74071	1.98608	1.54464e-62	1.72595e-61
gene-LOC107886398	9.26332	9.33031	9.33657	10.4531	10.3552	10.3345	-1.07278	4.05401e-40	3.16727e-39
gene-LOC107886399	10.7112	10.8922	10.7963	12.2042	12.0359	12.1533	-1.3316	5.76036e-111	1.07445e-109
gene-LOC107886400	11.0009	11.0083	10.8006	7.87215	8.55778	8.34191	2.66446	6.84667e-103	1.18536e-101
gene-LOC107886402	6.24289	5.88607	6.34702	0	0	0	8.31852	3.56017e-11	1.21982e-10
gene-LOC107886403	10.6161	10.6612	10.6684	11.521	11.8299	11.7903	-1.07083	8.01653e-49	7.33296e-48
gene-LOC107886404	8.74917	8.62367	8.70322	7.31385	7.30009	7.09052	1.45986	5.02414e-21	2.49554e-20
gene-LOC107886410	6.95884	7.47419	7.23923	6.07336	6.26094	6.1766	1.08027	2.33251e-05	5.60432e-05
gene-LOC107886420	6.58078	6.81381	6.86577	3.59173	0	0	4.84316	0.00278766	0.0054304
gene-LOC107886428	11.9907	11.8	12.0678	10.2388	10.0382	10.0648	1.83998	1.42155e-131	3.1757e-130
gene-LOC107886429	12.9169	12.9093	12.9623	11.7321	11.5221	11.5965	1.30923	2.83416e-160	7.92615e-159
gene-LOC107886432	11.3103	11.2143	11.4288	10.1033	9.9266	9.93482	1.32952	5.46e-69	6.6315e-68
gene-LOC107886433	9.00239	8.66672	8.76293	5.09462	5.01433	5.14719	3.76939	1.21256e-62	1.35752e-61
gene-LOC107886438	7.81509	7.54973	7.94723	9.16976	8.86689	9.16524	-1.29878	6.01704e-18	2.71169e-17
gene-LOC107886450	11.1915	11.1322	11.0202	10.012	9.71889	9.72231	1.29052	6.76253e-52	6.49219e-51
gene-LOC107886459	5.99025	5.00276	5.94238	7.43862	7.40379	6.85026	-1.56411	5.83448e-07	1.5748e-06
gene-LOC107886461	8.86663	9.06879	8.78563	10.5721	10.5723	10.344	-1.59027	3.27746e-56	3.3558e-55
gene-LOC107886466	4.26673	3.40017	2.48401	6.58624	4.61409	6.44448	-2.6724	1.03995e-05	2.57117e-05
gene-LOC107886476	10.3627	10.6633	10.5385	9.32455	9.39739	9.50265	1.11894	6.23047e-32	4.06182e-31
gene-LOC107886480	6.88651	6.71883	6.7678	4.9473	4.61409	5.14719	1.90553	5.41407e-09	1.65902e-08
gene-LOC107886482	4.89129	4.92924	5.08437	2.43897	2.91167	0	3.06262	0.000243558	0.000534089
gene-LOC107886485	7.24164	6.90292	7.17952	8.21583	8.27742	8.19222	-1.11971	9.82375e-11	3.28911e-10
gene-LOC107886486	6.69409	6.90292	6.53745	8.43446	8.60689	8.46251	-1.79348	7.44071e-25	4.09462e-24
gene-LOC107886489	10.9294	10.9298	11.1144	9.75388	9.76722	9.76576	1.23302	1.65931e-59	1.78004e-58
gene-LOC107886495	11.0858	11.0172	10.9999	7.79525	7.6392	8.1239	3.17209	1.07749e-214	4.20385e-213
gene-LOC107886500	5.84513	5.92441	6.14329	3.94236	3.51599	2.83784	2.57674	3.0113e-07	8.28847e-07
gene-LOC107886508	10.5263	10.3895	10.4871	8.78478	8.76238	8.84085	1.67435	7.47035e-80	1.02228e-78
gene-LOC107886511	7.79265	7.48706	7.57672	9.06644	8.48082	8.72821	-1.16129	2.55252e-11	8.80277e-11
gene-LOC107886513	13.0498	13.0385	13.1041	0	0	3.43818	11.3556	2.54188e-16	1.08238e-15
gene-LOC107886514	8.26159	9.02093	8.92398	4.9981	5.96194	5.78439	3.17215	1.59618e-34	1.10466e-33
gene-LOC107886518	9.8352	9.50652	10.0247	11.0336	11.1896	11.1757	-1.33065	1.62729e-38	1.22792e-37
gene-LOC107886519	11.2206	11.1327	11.2182	9.77042	9.96289	9.88127	1.32004	5.09103e-80	6.97734e-79
gene-LOC107886522	9.69703	9.88262	9.56667	7.98977	8.1963	8.55032	1.46173	1.53792e-24	8.39686e-24
gene-LOC107886525	4.26673	3.60291	3.88591	4.72409	6.33277	6.12669	-2.00849	0.000157561	0.000352334
gene-LOC107886526	6.38467	6.87382	6.33339	7.48388	7.35862	7.90448	-1.05752	1.53261e-05	3.73507e-05
gene-LOC107886529	8.10192	8.32719	8.06329	6.81595	7.18836	7.07744	1.14289	9.49452e-10	3.03128e-09
gene-LOC107886531	8.7894	8.67517	8.56128	7.3534	7.38138	6.15186	1.62071	9.75705e-12	3.43303e-11
gene-LOC107886534	10.1037	10.1252	10.2244	11.5711	11.7058	11.5931	-1.4722	1.49909e-125	3.19042e-124
gene-LOC107886536	10.7612	10.6718	10.7693	9.67217	9.71441	9.56019	1.08548	1.09006e-46	9.63603e-46
gene-LOC107886538	9.37138	9.20936	9.11938	7.97082	8.02619	8.30311	1.13275	9.92552e-17	4.2878e-16
gene-LOC107886539	12.7409	12.6373	12.6379	11.5046	11.6951	11.7142	1.03288	1.31612e-80	1.81751e-79
gene-LOC107886540	11.325	11.458	11.3068	12.4019	12.3187	12.4568	-1.02915	4.32179e-85	6.23723e-84
gene-LOC107886541	7.07497	6.78284	7.97384	5.78598	6.66509	5.09623	1.39793	0.000275697	0.000601361
gene-LOC107886545	13.4022	13.4265	13.4188	14.4295	14.3713	14.4551	-1.00331	1.04981e-284	5.74766e-283
gene-LOC107886546	12.274	12.3571	12.3232	13.5249	13.5102	13.4883	-1.18936	1.74857e-286	9.63158e-285
gene-LOC107886550	7.12073	7.15752	6.92151	8.70676	8.74054	8.55975	-1.60912	1.7849e-24	9.73022e-24
gene-LOC107886552	10.0772	9.94923	9.88209	8.80988	8.7094	8.74071	1.21823	9.3703e-34	6.38312e-33
gene-LOC107886565	9.22821	9.34628	8.91027	10.4417	10.5335	10.586	-1.35057	6.56594e-38	4.88191e-37
gene-LOC107886573	7.73497	6.98684	7.05212	6.04947	5.41816	6.22485	1.37207	7.66215e-06	1.91403e-05
gene-LOC107886574	4.9734	3.93885	4.0943	5.97535	6.50848	6.27153	-1.91263	5.91015e-06	1.48757e-05
gene-LOC107886575	11.4025	11.5289	11.5283	13.7913	13.9816	14.008	-2.44211	0	0
gene-LOC107886578	8.23686	8.31642	8.18596	9.35654	9.6385	9.61553	-1.29659	4.06371e-27	2.36866e-26
gene-LOC107886582	8.9827	8.79901	8.88945	5.72697	6.10556	5.37805	3.15364	2.03777e-56	2.09323e-55
gene-LOC107886584	12.6801	12.6908	12.6635	14.1267	14.0993	14.1245	-1.43902	0	0
gene-LOC107886585	7.90676	7.58606	7.66646	4.38554	5.80242	5.33474	2.48506	2.37187e-16	1.01121e-15
gene-LOC107886587	12.8185	12.7809	12.7338	11.4215	11.2733	11.42	1.4041	5.50466e-195	1.9165e-193
gene-LOC107886591	9.44157	9.29416	9.25031	6.77284	7.22657	7.60061	2.10345	5.43374e-34	3.72471e-33
gene-LOC107886594	6.32337	6.48228	6.37391	0	2.63689	0	5.67516	5.55781e-12	1.97825e-11
gene-LOC107886599	2.4182	2.88197	2.27165	6.9118	7.2881	6.89567	-4.75359	2.08148e-25	1.16259e-24
gene-LOC107886603	5.8881	6.78284	6.2194	7.47494	7.89788	7.19109	-1.21309	1.50095e-05	3.66071e-05
gene-LOC107886610	14.1411	14.1473	14.1973	12.6148	12.5989	12.6125	1.55349	0	0
gene-LOC107886611	10.0761	9.29782	9.99682	8.12733	8.1704	8.17391	1.67612	4.71726e-23	2.47824e-22
gene-LOC107886619	6.71811	6.89328	6.98394	8.33917	8.05479	8.61962	-1.49423	1.3989e-14	5.56785e-14
gene-LOC107886626	10.9855	10.6662	10.6792	8.57911	9.05915	8.87526	1.93854	6.29075e-61	6.89188e-60
gene-LOC107886628	10.1563	10.1262	10.3226	8.57075	8.79666	8.48744	1.58454	2.17276e-49	2.00368e-48
gene-LOC107886630	12.6008	12.7061	12.7135	11.125	11.1709	11.1352	1.5316	1.47374e-241	6.58921e-240
gene-LOC107886636	9.71802	9.4778	9.72908	8.17226	8.45959	8.62862	1.21848	2.91156e-20	1.41526e-19
gene-LOC107886638	7.99786	7.84285	7.81612	6.89849	7.0245	6.15186	1.15535	5.73949e-07	1.54976e-06
gene-LOC107886643	5.82316	5.26427	4.87444	0	3.67183	2.5655	2.89812	0.000201959	0.000446483
gene-LOC107886644	8.57273	8.62658	8.8445	9.91786	9.92466	10.0829	-1.29173	8.47822e-34	5.78227e-33
gene-LOC107886646	7.52639	7.6389	7.90176	5.92373	6.60834	6.81917	1.21444	1.43851e-06	3.78382e-06
gene-LOC107886647	6.90755	7.25852	6.91237	4.78321	0	2.5655	3.6249	0.00515418	0.00969428
gene-LOC107886648	7.45673	6.89328	6.71619	5.18509	4.45151	5.33474	2.04542	3.75217e-09	1.15998e-08
gene-LOC107886653	9.20078	9.51125	9.01861	7.08627	7.2515	7.34089	2.03706	5.623e-35	3.93877e-34
gene-LOC107886665	8.32942	8.26878	8.61016	7.27318	6.77232	6.77124	1.45461	1.22223e-13	4.67481e-13
gene-LOC107886672	10.5533	10.6633	10.6819	11.8918	11.9698	11.9314	-1.2969	4.08952e-131	9.08782e-130
gene-LOC107886677	10.93	10.8329	10.8117	9.82419	9.25982	9.49283	1.31296	8.70496e-34	5.93371e-33
gene-LOC107886678	6.79914	5.92441	6.79789	4.04255	2.63689	3.26443	3.23505	5.30405e-11	1.80193e-10
gene-LOC107886684	2.63554	3.16421	3.23622	4.59803	5.41816	5.33474	-2.26369	0.000322088	0.000697227
gene-LOC107886686	8.60529	8.67798	8.69258	10.0365	9.82648	9.8869	-1.26289	6.46037e-36	4.61923e-35
gene-LOC107886687	4.80423	4.85177	3.95877	5.94977	6.23618	6.68764	-1.77669	1.42314e-05	3.47723e-05
gene-LOC107886695	8.74333	8.3695	8.97756	6.00048	4.05829	4.98857	3.51823	1.18077e-10	3.93777e-10
gene-LOC107886702	10.5432	10.6151	10.6906	9.34677	9.43323	9.66882	1.13043	3.86718e-35	2.71697e-34
gene-LOC107886704	12.0383	12.0827	12.0752	13.1736	13.1745	13.1666	-1.10601	9.06104e-252	4.23338e-250
gene-LOC107886710	9.99116	10.1013	9.95847	8.88265	8.69129	8.93811	1.1775	2.19729e-31	1.41358e-30
gene-LOC107886711	7.53993	7.54358	7.93825	6.75818	5.41816	5.50068	1.66021	2.16112e-07	6.00364e-07
gene-LOC107886716	10.8609	10.7907	10.9438	8.99007	9.39179	9.06941	1.71021	2.71273e-69	3.31127e-68
gene-LOC107886717	8.99749	9.11925	9.18158	6.93805	7.31199	7.40511	1.88113	1.41964e-33	9.62002e-33
gene-LOC107886723	6.61955	5.82657	6.02952	2.93241	4.26826	3.97808	2.4689	4.87482e-07	1.32339e-06
gene-LOC107886727	8.32551	7.27345	7.54749	9.03941	8.98678	8.9703	-1.21852	6.50891e-09	1.98578e-08
gene-LOC107886729	10.8623	10.6527	10.8111	9.56674	9.60746	9.32039	1.27539	1.06801e-44	9.12927e-44
gene-LOC107886733	11.1206	11.1194	11.0064	12.1321	12.0982	12.1282	-1.03742	2.66621e-103	4.63245e-102
gene-LOC107886737	11.9129	11.9478	12.0342	10.4232	10.4896	10.322	1.55392	1.32713e-153	3.53382e-152
gene-LOC107886738	10.5895	10.69	10.6758	8.57493	9.3111	8.8903	1.70113	2.69967e-39	2.07039e-38
gene-LOC107886739	9.85293	10.0653	9.91679	7.61171	8.31928	8.23996	1.8668	4.07605e-36	2.93061e-35
gene-LOC107886740	10.8261	10.8721	11.0069	9.71645	9.78226	9.55313	1.21825	3.5027e-50	3.2749e-49
gene-LOC107886744	7.1117	7.57405	7.75094	8.77389	8.59233	8.43713	-1.10715	1.53643e-09	4.85157e-09
gene-LOC107886746	7.1738	6.86399	7.65005	8.68754	8.55778	8.72402	-1.39685	4.17695e-13	1.56208e-12
gene-LOC107886763	14.3642	14.4259	14.3898	12.9287	12.9597	12.6483	1.5414	6.96402e-57	7.20141e-56
gene-LOC107886770	7.82065	8.33788	8.31644	9.88955	9.88539	10.1931	-1.82076	1.2082e-38	9.14079e-38
gene-LOC107886771	8.31374	8.2725	8.0838	9.5959	9.08365	9.16833	-1.07893	5.53735e-13	2.05917e-12
gene-LOC107886781	8.35261	7.93962	8.31644	9.55619	9.44408	9.38816	-1.25388	1.76934e-21	8.89932e-21
gene-LOC107886782	4.44998	4.72717	5.23863	6.11997	6.44507	7.05093	-1.77889	3.82782e-06	9.77343e-06
gene-LOC107886783	7.46385	7.01377	7.50555	8.91935	9.10774	8.94172	-1.65359	4.28088e-25	2.37348e-24
gene-LOC107886788	6.97885	6.78284	7.04377	8.54108	8.50693	8.42686	-1.56105	2.20915e-21	1.10869e-20
gene-LOC107886790	9.56091	9.65642	9.82842	11.3567	11.2877	11.2584	-1.61555	9.52799e-104	1.66412e-102
gene-LOC107886795	9.19223	9.20547	9.12532	10.2441	10.3085	10.1778	-1.07103	1.13744e-36	8.26332e-36
gene-LOC107886798	9.07857	9.2171	9.00362	7.25241	7.79143	7.43618	1.60159	2.01401e-24	1.09651e-23
gene-LOC107886802	7.40589	7.58606	7.45607	4.72409	6.30922	5.78439	1.77063	3.10754e-08	9.10729e-08
gene-LOC107886807	8.28187	8.36253	7.93825	7.20994	6.85596	5.90773	1.4558	2.91124e-08	8.54583e-08
gene-LOC107886808	10.7231	10.8317	10.6278	11.7378	11.8408	12.0041	-1.1354	3.624e-57	3.76658e-56
gene-LOC107886811	7.485	7.35993	7.41782	8.5581	8.49654	8.54558	-1.11728	4.88793e-14	1.9026e-13
gene-LOC107886812	10.4003	10.213	10.2418	8.73698	8.59233	8.74898	1.59353	3.48869e-59	3.72927e-58
gene-LOC107886817	10.6297	10.4808	10.586	11.8435	11.8449	11.8249	-1.27195	1.29098e-123	2.68883e-122
gene-LOC107886818	4.93293	4.63768	5.11657	0	2.63689	0	4.13194	8.06773e-05	0.000185472
gene-LOC107886819	6.49998	6.82398	6.38717	4.59803	5.23033	5.50068	1.4576	3.95037e-05	9.32066e-05
gene-LOC107886822	8.66828	8.74914	8.6629	5.22828	4.76019	4.74566	3.79834	4.49219e-61	4.93168e-60
gene-LOC107886823	2.63554	4.44012	2.02254	0	0	0	5.43946	0.00496411	0.00935651
gene-LOC107886824	11.327	11.5574	11.4428	13.005	13.1919	13.1129	-1.65947	9.13237e-186	2.98758e-184
gene-LOC107886836	8.07892	8.31642	8.4297	9.48674	9.71665	9.64906	-1.33851	2.54193e-27	1.49083e-26
gene-LOC107886841	13.1288	13.0995	13.1091	11.456	11.2072	11.42	1.74635	2.40527e-249	1.11147e-247
gene-LOC107886845	4.56037	3.86191	4.94786	7.49276	7.67649	6.63505	-2.86377	5.76622e-15	2.32601e-14
gene-LOC107886848	7.69922	7.82269	7.91555	9.84689	9.89926	9.98996	-2.101	8.25183e-80	1.12849e-78
gene-LOC107886854	8.26567	8.14841	8.3405	9.33447	9.31997	9.40396	-1.1019	1.20476e-21	6.08668e-21
gene-LOC107886858	7.02771	7.46121	7.19468	5.66544	5.58433	4.5322	1.91893	2.00766e-09	6.30066e-09
gene-LOC107886863	11.4879	11.5262	11.5568	12.9157	12.9991	13.0632	-1.46973	2.84739e-241	1.2713e-239
gene-LOC107886864	10.8185	11.0463	10.924	12.142	12.2799	12.4307	-1.35617	1.45851e-81	2.03185e-80
gene-LOC107886869	10.965	10.9427	10.9831	10.0814	9.86333	9.86424	1.02252	2.41739e-43	2.00947e-42
gene-LOC107886873	6.7534	6.66323	7.55925	5.56794	5.23033	5.24401	1.71777	4.03928e-07	1.10312e-06
gene-LOC107886879	6.33894	5.92441	6.46427	5.18509	4.45151	5.24401	1.27955	0.000880916	0.00181993
gene-LOC107886881	10.3143	10.2003	10.1211	7.6833	7.8167	7.75644	2.46779	1.16313e-108	2.12514e-107
gene-LOC107886884	11.1374	11.1307	11.0984	8.65626	8.52237	8.43713	2.58156	5.73653e-221	2.31653e-219
gene-LOC107886885	9.96254	9.95387	9.93722	0	0	0	12.1166	1.2446e-24	6.81234e-24
gene-LOC107886886	7.44958	7.64465	8.1397	9.72213	9.94008	10.0193	-2.12633	5.40263e-43	4.4623e-42
gene-LOC107886887	8.0125	8.02592	8.10802	5.27022	4.26826	3.06684	3.623	8.65592e-28	5.12261e-27
gene-LOC107886891	8.98022	8.9964	9.3107	10.7577	10.8401	10.7485	-1.67889	4.02394e-72	5.06186e-71
gene-LOC107886894	8.85042	8.90348	9.06678	11.0954	11.212	11.1894	-2.22368	4.83991e-178	1.51158e-176
gene-LOC107886896	11.3425	11.5494	11.4156	12.9799	13.1899	13.1187	-1.66013	2.7954e-182	8.9419e-181
gene-LOC107886900	10.0562	10.1159	10.2645	8.46186	7.70384	7.70634	2.14347	3.64033e-41	2.90566e-40
gene-LOC107886906	8.19041	7.50615	7.87848	5.18509	6.04982	6.02136	2.10856	3.59478e-14	1.40711e-13
gene-LOC107886909	6.472	6.3335	4.94786	8.43446	8.48608	8.48249	-2.4296	1.78162e-18	8.1721e-18
gene-LOC107886910	3.14096	3.40017	3.55096	7.6833	7.68566	7.11633	-4.27754	2.89908e-32	1.90547e-31
gene-LOC107886911	5.60868	6.05112	5.70888	4.30713	4.82804	2.83784	1.65533	0.00155768	0.00312947
gene-LOC107886913	7.33777	7.39449	7.52367	6.37186	5.54455	6.63505	1.17397	1.79423e-05	4.35073e-05
gene-LOC107886920	6.33894	5.03816	5.20907	2.93241	2.63689	0	3.62445	1.94143e-06	5.05759e-06
gene-LOC107886934	5.77817	5.29386	4.75678	3.71831	3.51599	2.83784	2.0324	0.000874237	0.00180666
gene-LOC107886935	13.5574	13.5339	13.5234	12.458	12.4056	12.3833	1.12191	4.64927e-265	2.3228e-263
gene-LOC107886938	9.08088	9.38461	9.40008	6.85781	6.46652	6.81917	2.57846	1.33766e-54	1.33408e-53
gene-LOC107886943	10.8144	10.721	10.665	11.8947	11.8428	11.7221	-1.08821	3.05749e-72	3.84995e-71
gene-LOC107886944	12.5241	12.5034	12.523	10.7363	10.7325	10.768	1.7718	0	0
gene-LOC107886946	12.577	12.543	12.5677	10.1476	10.1568	10.1547	2.41077	0	0
gene-LOC107886955	11.9545	12.0543	12.0106	10.4174	10.4322	10.2036	1.65295	2.28209e-153	6.06388e-152
gene-LOC107886956	3.9794	6.21476	5.79099	3.45296	2.91167	0	3.09951	0.000121519	0.000274761
gene-LOC107886957	7.87507	8.06076	8.2599	9.43928	9.54078	9.3695	-1.37879	7.55519e-27	4.38082e-26
gene-LOC107886961	13.159	13.1297	13.1434	11.8964	11.8541	11.8444	1.27871	1.96465e-296	1.12825e-294
gene-LOC107886962	4.39144	4.63768	5.64409	0	0	0	7.12092	3.6817e-07	1.00786e-06
gene-LOC107886969	8.35261	8.14841	8.25268	9.67413	9.41404	9.82956	-1.39994	1.18711e-27	7.009e-27
gene-LOC107886972	6.41437	6.69684	6.47672	8.99007	9.08711	9.07928	-2.52966	2.06029e-60	2.24014e-59
gene-LOC107886973	5.75515	6.01604	6.07938	7.5953	7.50053	7.54469	-1.60433	2.32431e-12	8.41054e-12
gene-LOC107886979	4.44998	5.00276	4.87444	5.60118	6.10556	6.5989	-1.39222	0.000710629	0.00148252
gene-LOC107886980	6.71811	7.65038	7.28245	8.42984	8.28347	8.78964	-1.2542	1.62178e-08	4.83363e-08
gene-LOC107886982	9.19009	9.31776	8.96876	7.1438	7.18836	6.44448	2.2109	2.67077e-33	1.79771e-32
gene-LOC107886984	5.16029	6.15151	5.50505	7.61171	7.71284	7.64561	-2.01006	9.44597e-14	3.63086e-13
gene-LOC107886988	10.2954	10.1866	10.2391	11.3241	11.2356	11.4206	-1.08891	2.17127e-61	2.39032e-60
gene-LOC107886989	10.255	10.1415	10.3208	8.03304	8.37705	8.10469	2.0691	7.88615e-77	1.04928e-75
gene-LOC107886990	8.14684	7.96744	7.81121	7.01407	7.23909	6.31675	1.08122	3.11515e-06	8.00277e-06
gene-LOC107886991	3.51452	3.28701	3.34894	6.97656	7.61059	6.96832	-3.96719	5.78177e-25	3.19446e-24
gene-LOC107886992	9.71206	9.98934	9.68547	7.51909	7.2638	7.82846	2.25139	8.18371e-53	7.97736e-52
gene-LOC107886995	7.16509	6.99587	7.31056	5.78598	6.23618	6.33884	1.03824	7.2708e-05	0.000167771
gene-LOC107886998	7.72315	7.53121	7.41135	6.98917	6.40119	5.50068	1.14507	0.000159182	0.000355732
gene-LOC107887003	8.72567	8.98737	8.56128	9.71645	9.80349	9.99518	-1.07577	4.83934e-18	2.1884e-17
gene-LOC107887013	4.84842	4.44012	4.67265	6.44692	6.48765	6.5989	-1.8932	4.15631e-08	1.20893e-07
gene-LOC107887014	5.55636	5.65476	6.02952	6.68256	6.70173	7.03748	-1.06631	0.000239287	0.000525067
gene-LOC107887016	7.82619	7.78671	7.70403	5.8702	4.76019	5.6495	2.28698	2.42578e-17	1.07025e-16
gene-LOC107887018	14.0633	14.0564	14.0727	12.8228	12.8191	12.8403	1.23684	0	0
gene-LOC107887021	5.68377	5.80618	4.98322	7.70639	7.60092	7.52556	-2.10707	1.44737e-15	5.97652e-15
gene-LOC107887029	8.06494	7.50615	7.90176	5.18509	4.89285	4.67796	2.94448	4.20229e-25	2.33032e-24
gene-LOC107887037	16.6807	16.7006	16.6945	18.8261	18.8361	18.837	-2.14111	0	0
gene-LOC107887039	4.66291	4.63768	3.95877	6.88506	7.39263	6.63505	-2.61066	2.19293e-13	8.29942e-13
gene-LOC107887041	12.1104	12.0568	12.0739	10.9706	10.9865	10.9708	1.10494	2.13662e-128	4.65824e-127
gene-LOC107887043	12.396	12.3567	12.4302	11.219	11.2128	11.2158	1.1791	4.87621e-164	1.39824e-162
gene-LOC107887046	9.68794	9.78702	9.73817	10.5763	10.8079	10.8443	-1.00896	2.79971e-33	1.88351e-32
gene-LOC107887049	12.4886	12.402	12.4453	13.921	13.9729	13.9394	-1.49916	0	0
gene-LOC107887052	8.69272	9.00983	9.06059	9.87094	10.0202	9.9582	-1.02049	3.01345e-20	1.46389e-19
gene-LOC107887053	7.97312	8.46689	8.01286	6.66694	5.73332	5.78439	2.04689	6.29992e-15	2.53677e-14
gene-LOC107887055	7.02771	7.15752	7.12516	5.69653	3.34125	6.10107	1.6768	0.000106001	0.000240947
gene-LOC107887057	8.82023	9.15396	9.18348	10.2766	10.4349	10.3603	-1.29655	6.31748e-36	4.51758e-35
gene-LOC107887062	7.46385	7.71743	7.80628	6.02519	6.35594	5.96567	1.56148	2.96293e-11	1.01876e-10
gene-LOC107887064	4.44998	5.26427	5.57624	0	2.63689	2.5655	3.41011	5.38248e-05	0.00012557
gene-LOC107887072	8.05554	7.53741	7.73028	4.72409	5.12637	3.97808	3.16126	1.66221e-24	9.06684e-24
gene-LOC107887075	8.95011	8.96455	8.73986	5.89721	6.15924	6.07499	2.86329	3.03823e-54	3.01871e-53
gene-LOC107887080	6.96888	6.81381	6.40031	5.31097	3.67183	2.5655	2.50727	7.35722e-07	1.97029e-06
gene-LOC107887088	11.049	11.0603	11.0555	8.68754	9.03064	8.49237	2.30615	2.83128e-115	5.50962e-114
gene-LOC107887092	7.83719	7.96284	8.2234	8.95836	9.17116	9.02241	-1.03679	2.16859e-13	8.20927e-13
gene-LOC107887096	8.17748	8.0215	7.94723	9.47782	9.44948	9.74936	-1.51812	9.62842e-33	6.40078e-32
gene-LOC107887101	10.865	11.0354	10.8713	12.3195	12.3308	12.3693	-1.41412	1.15963e-160	3.2488e-159
gene-LOC107887105	12.1256	12.2351	12.1842	10.9105	10.9985	11.0424	1.19885	1.39995e-118	2.79285e-117
gene-LOC107887106	8.36407	8.60903	8.38083	9.51318	9.60987	9.68615	-1.1504	9.0103e-24	4.8313e-23
gene-LOC107887112	9.80328	9.88748	9.51778	11.9762	12.0964	12.5021	-2.46638	1.82909e-34	1.26433e-33
gene-LOC107887114	7.25811	7.43489	7.41782	5.22828	4.36279	3.43818	2.88978	8.23923e-16	3.4407e-15
gene-LOC107887115	8.90113	9.01872	8.94206	2.93241	4.53509	0	5.69453	9.83001e-07	2.61287e-06
gene-LOC107887123	7.60577	7.48064	7.39831	6.48303	6.04982	6.07499	1.28686	5.33992e-08	1.54146e-07
gene-LOC107887130	10.7246	10.7546	10.8878	9.68191	9.43051	9.30644	1.30865	1.55011e-43	1.29329e-42
gene-LOC107887133	10.6946	10.7439	10.665	9.64254	9.53571	9.29801	1.20229	4.41852e-42	3.58274e-41
gene-LOC107887135	10.255	10.2847	10.2272	11.373	11.2733	11.235	-1.04043	8.1379e-64	9.26455e-63
gene-LOC107887149	9.0599	8.85963	9.09534	7.89913	7.8167	7.82846	1.16264	1.80734e-17	8.00903e-17
gene-LOC107887150	12.5988	12.5593	12.545	13.6539	13.67	13.6738	-1.09835	7.43699e-304	4.41071e-302
gene-LOC107887156	7.81509	7.77627	8.09192	6.85781	6.35594	5.71852	1.5237	5.11207e-09	1.56883e-08
gene-LOC107887158	7.94287	7.91603	8.21599	8.91935	9.0198	9.15594	-1.00456	4.23854e-13	1.58455e-12
gene-LOC107887162	10.4495	10.4598	10.5547	5.84267	4.05829	5.46095	5.21803	1.19468e-31	7.73594e-31
gene-LOC107887163	8.20748	8.35202	8.3439	6.51826	6.60834	7.50617	1.36117	6.63789e-09	2.02367e-08
gene-LOC107887164	12.7692	12.7498	12.7608	11.5664	11.5945	11.6226	1.16581	1.5541e-209	5.86838e-208
gene-LOC107887168	12.0335	12.0279	11.9737	9.28163	9.59534	9.71389	2.47486	1.52748e-214	5.94853e-213
gene-LOC107887171	9.74895	9.75944	9.62939	0	0	0	11.8787	1.08136e-23	5.78209e-23
gene-LOC107887175	8.78656	8.68637	8.90567	9.86239	10.0823	10.112	-1.22798	3.84512e-31	2.45945e-30
gene-LOC107887184	3.51452	3.93885	3.34894	0	0	0	5.66737	0.00116086	0.00236835
gene-LOC107887194	7.30644	7.56801	6.6407	4.04255	3.51599	4.98857	2.97055	1.27001e-13	4.85491e-13
gene-LOC107887200	9.22193	8.83216	9.15663	7.13248	6.85596	6.33884	2.2739	2.00847e-32	1.32532e-31
gene-LOC107887204	9.72248	9.82931	9.83931	8.74444	8.98306	8.23996	1.11296	1.81558e-14	7.1866e-14
gene-LOC107887215	10.6579	10.6165	10.6677	8.62428	8.57269	8.24581	2.15896	7.7296e-107	1.3863e-105
gene-LOC107887216	5.8881	7.13317	6.95752	5.49907	5.46153	4.67796	1.52044	0.000121586	0.000274903
gene-LOC107887217	7.20812	6.67452	6.99264	8.10433	8.15727	7.99768	-1.12087	5.98167e-09	1.82792e-08
gene-LOC107887220	8.79787	8.55201	8.17453	7.49276	7.18836	7.58221	1.10147	1.17974e-08	3.54212e-08
gene-LOC107887221	7.12971	7.22051	7.52367	8.36842	8.44345	8.32541	-1.0812	1.51277e-10	5.0196e-10
gene-LOC107887224	7.46385	7.48706	7.49946	10.112	9.92466	9.94025	-2.51851	7.09283e-109	1.29929e-107
gene-LOC107887229	6.10398	5.96176	5.90599	8.51079	8.78817	8.87526	-2.76013	7.89271e-50	7.33183e-49
gene-LOC107887234	11.0973	10.9618	11.1224	9.27906	9.17442	9.59273	1.70362	1.7989e-71	2.24729e-70
gene-LOC107887239	5.75515	4.54228	4.15757	6.37186	7.05314	6.68764	-1.78239	2.12529e-05	5.12546e-05
gene-LOC107887241	7.99786	7.73911	7.92012	5.97535	6.85596	6.10107	1.54247	4.0854e-10	1.32923e-09
gene-LOC107887247	7.56	7.13317	7.14871	8.22119	8.27134	8.369	-1.00051	1.68707e-08	5.02302e-08
gene-LOC107887248	3.51452	2.71701	5.08437	0	0	0	6.19625	0.000184754	0.000409946
gene-LOC107887250	7.45673	7.6215	8.00857	9.09005	8.83839	9.17448	-1.32941	6.29686e-16	2.64227e-15
gene-LOC107887251	5.75515	5.4065	5.6876	2.93241	4.26826	0	2.55666	0.000308024	0.000668219
gene-LOC107887264	9.75622	9.58342	9.57104	10.6742	10.9278	10.7912	-1.16298	6.95927e-42	5.6249e-41
gene-LOC107887274	10.5773	10.4614	10.6271	11.5155	11.636	11.5722	-1.01842	1.23971e-62	1.38767e-61
gene-LOC107887275	6.77645	6.99587	6.2194	7.75889	7.98962	8.02519	-1.23854	4.56332e-08	1.32324e-07
gene-LOC107887277	9.32326	9.36905	9.76762	6.80173	6.30922	6.9397	2.80106	6.15655e-55	6.17896e-54
gene-LOC107887278	10.7231	10.5071	10.6711	9.36865	9.26595	9.45035	1.2735	1.74125e-47	1.55882e-46
gene-LOC107887279	6.35435	6.31918	6.4517	8.29414	7.276	7.82846	-1.49624	7.1033e-09	2.16213e-08
gene-LOC107887285	10.0784	10.0437	9.92477	11.0105	11.2915	11.1305	-1.13202	5.31645e-46	4.65043e-45
gene-LOC107887286	8.52928	8.62367	8.57003	6.74337	5.62305	5.46095	2.51805	1.64445e-22	8.51853e-22
gene-LOC107887288	7.69318	7.7815	7.87848	6.31289	6.56922	5.87787	1.52	3.6633e-11	1.25448e-10
gene-LOC107887289	4.66291	4.89103	4.33226	0	0	0	6.75451	2.58722e-06	6.68664e-06
gene-LOC107887292	10.9416	11.0705	11.0004	12.0532	12.0341	12.1178	-1.06372	9.01218e-99	1.49888e-97
gene-LOC107887293	7.79265	7.76575	7.32441	6.55265	6.8881	6.3606	1.03477	1.12605e-05	2.77573e-05
gene-LOC107887302	3.51452	3.78063	5.296	6.68256	6.80636	3.97808	-1.88299	0.003285	0.00633768
gene-LOC107887303	12.663	12.7969	12.693	16.2333	16.2827	16.2862	-3.54875	0	0
gene-LOC107887309	11.5756	11.5208	11.5137	12.6102	12.7104	12.7592	-1.15777	8.32003e-140	1.99053e-138
gene-LOC107887310	9.93207	9.72456	9.68144	5.97535	6.64642	6.56182	3.38493	2.97728e-95	4.79573e-94
gene-LOC107887312	10.3797	10.3566	10.277	8.92264	8.85881	9.019	1.40464	4.4681e-56	4.56532e-55
gene-LOC107887317	9.24691	9.34452	9.09332	7.26283	7.22657	7.35179	1.95704	2.26352e-42	1.84599e-41
gene-LOC107887318	5.95025	5.94321	6.18944	3.45296	4.16709	0	2.85308	3.46642e-06	8.87891e-06
gene-LOC107887320	9.4666	9.40678	9.44198	8.43906	8.01895	7.73161	1.34544	1.38325e-18	6.37667e-18
gene-LOC107887323	5.52946	6.38939	5.37798	9.07238	8.99418	9.12449	-3.24846	2.47149e-52	2.38787e-51
gene-LOC107887326	7.68711	7.80224	7.7914	5.63367	3.51599	5.24401	2.73755	3.83726e-16	1.62199e-15
gene-LOC107887330	11.9206	11.8507	11.8055	10.1588	10.0858	10.0697	1.75421	1.484e-198	5.27387e-197
gene-LOC107887334	8.34877	8.20402	8.41683	10.2676	10.4471	10.4237	-2.05822	4.50933e-96	7.31555e-95
gene-LOC107887340	10.5374	10.3292	10.408	8.81697	8.48608	8.8135	1.71332	1.38576e-59	1.48834e-58
gene-LOC107887342	9.46127	9.34628	9.26295	11.0718	11.0268	10.8983	-1.64455	2.51043e-95	4.04785e-94
gene-LOC107887343	9.81725	9.88991	9.85848	7.54494	6.75499	6.80337	2.77307	9.09704e-65	1.04782e-63
gene-LOC107887357	7.49198	7.87746	7.63345	7.02636	6.82308	5.93699	1.01468	0.000126772	0.000286168
gene-LOC107887366	5.41659	4.54228	0	9.35166	9.25982	9.18061	-4.84951	0.000846938	0.00175305
gene-LOC107887368	8.2327	8.04344	8.03829	4.38554	5.86836	5.50068	2.77743	4.94651e-23	2.59653e-22
gene-LOC107887373	10.7561	10.7446	10.8433	9.81537	9.8814	9.4705	1.04972	8.37379e-29	5.08572e-28
gene-LOC107887375	5.05109	4.54228	4.38608	0	2.63689	0	3.8967	0.000439069	0.000936705
gene-LOC107887380	10.2416	10.1846	10.3234	8.63635	8.83427	8.51195	1.5881	1.66883e-54	1.66359e-53
gene-LOC107887383	13.948	13.8695	13.7792	10.6526	10.7953	10.8042	3.11692	0	0
gene-LOC107887387	7.99786	7.77627	7.91097	9.18901	8.76671	9.14658	-1.15378	8.90834e-15	3.57032e-14
gene-LOC107887393	8.94503	9.09214	9.32283	7.34362	7.59119	8.23996	1.35864	3.07464e-12	1.10669e-11
gene-LOC107887397	10.1596	10.0982	9.90301	8.8205	8.23431	8.43713	1.53787	1.86685e-30	1.17524e-29
gene-LOC107887420	8.6559	8.63528	8.63538	9.86923	9.7278	9.62904	-1.10614	5.29752e-26	3.00629e-25
gene-LOC107887422	4.71157	4.92924	5.59921	6.698	6.52901	6.70475	-1.53801	7.10478e-06	1.77823e-05
gene-LOC107887425	6.24289	6.95941	6.06295	5.63367	4.61409	5.4201	1.20595	0.0021566	0.00425707
gene-LOC107887431	3.51452	4.01189	1.33999	6.39099	6.23618	4.60692	-2.7438	4.18865e-05	9.86151e-05
gene-LOC107887433	8.40163	8.41397	8.5642	7.30379	6.75499	6.6528	1.53084	3.55634e-15	1.44589e-14
gene-LOC107887434	3.51452	4.14774	3.80918	0	0	0	5.91053	0.00036326	0.000781443
gene-LOC107887436	11.3172	11.4609	11.3077	10.4701	10.2447	10.232	1.04293	2.42454e-44	2.05612e-43
gene-LOC107887439	11.4888	11.4157	11.3919	10.283	10.0961	10.2481	1.22042	1.27342e-78	1.7218e-77
gene-LOC107887445	11.2037	11.0673	11.0314	9.51318	9.53571	9.62679	1.54455	6.26556e-93	9.87168e-92
gene-LOC107887447	11.0179	11.0484	11.0617	12.0183	12.1325	12.0646	-1.02936	1.55131e-101	2.65031e-100
gene-LOC107887463	3.9794	4.38619	4.91162	0	0	2.5655	3.71053	0.00157809	0.00316787
gene-LOC107887472	15.3505	15.3439	15.3056	14.3238	14.3453	14.296	1.01173	0	0
gene-LOC107887474	8.69877	8.26131	8.49546	9.9996	9.90908	10.0073	-1.48077	2.06136e-37	1.51719e-36
gene-LOC107887475	8.94758	8.96914	9.04394	10.1727	10.191	10.0991	-1.16835	8.90068e-41	7.04938e-40
gene-LOC107887476	3.51452	4.59077	3.80918	0	0	0	6.12304	0.000137796	0.00030994
gene-LOC107887478	12.2717	12.3406	12.3423	10.156	10.1132	10.2884	2.13173	0	0
gene-LOC107887506	8.65278	8.44067	8.36751	7.03854	7.21395	6.33884	1.58986	3.14233e-14	1.23244e-13
gene-LOC107887511	5.90912	5.17167	5.45556	6.65116	7.62973	6.98242	-1.62274	8.6351e-07	2.30279e-06
gene-LOC107887522	8.60529	8.65251	8.67647	9.93589	9.68269	9.82565	-1.17624	2.82119e-29	1.732e-28
gene-LOC107887523	10.6871	10.8088	10.7438	13.4789	13.4749	13.3881	-2.70073	0	0
gene-LOC107887527	11.0472	11.2002	11.075	9.36624	9.41128	9.51967	1.67746	8.12375e-107	1.45617e-105
gene-LOC107887531	6.24289	6.64037	5.83035	8.04517	7.96722	7.86697	-1.70054	1.77326e-13	6.73645e-13
gene-LOC107887532	5.95025	6.13526	6.11169	8.95515	8.86285	8.91624	-2.86101	1.52581e-66	1.79741e-65
gene-LOC107887541	6.02916	4.81142	5.6876	0	0	0	7.72998	4.79599e-09	1.47462e-08
gene-LOC107887544	11.4328	11.4983	11.5242	10.3084	10.283	10.1991	1.22186	1.14855e-92	1.80287e-91
gene-LOC107887562	8.05082	7.66744	7.9517	6.74337	6.48765	6.40315	1.35282	2.42255e-10	7.96174e-10
gene-LOC107887565	5.19493	5.65476	4.83628	0	2.91167	0	4.17797	1.08566e-05	2.68013e-05
gene-LOC107887566	2.16222	2.53073	0	4.9981	3.94061	3.97808	-2.87678	0.00516091	0.00970637
gene-LOC107887568	10.3377	10.4711	10.385	9.39732	9.51785	9.24928	1.00868	1.85519e-29	1.14393e-28
gene-LOC107887574	8.51221	8.21952	8.6547	9.93426	9.78866	10.0714	-1.46539	8.48453e-32	5.51203e-31
gene-LOC107887586	3.81097	3.93885	3.11395	0	0	0	5.71171	0.000985892	0.00202703
gene-LOC107887592	8.11554	8.40043	7.86432	10.0666	9.84911	10.2082	-1.90999	6.79927e-44	5.71488e-43
gene-LOC107887593	9.85835	9.67341	9.87151	8.72572	8.42166	8.8135	1.1408	8.89346e-22	4.50716e-21
gene-LOC107887598	4.66291	4.14774	4.43797	0	0	0	6.52936	1.07089e-05	2.64481e-05
gene-LOC107887602	6.64483	6.5816	6.69502	7.57871	7.80832	7.54469	-1.01345	7.08524e-07	1.89995e-06
gene-LOC107887604	6.19235	6.29011	6.88459	3.94236	5.73332	5.4201	1.30914	0.00245823	0.00482155
gene-LOC107887612	6.51376	6.37562	6.80779	5.09462	4.89285	5.33474	1.4847	1.13553e-05	2.79833e-05
gene-LOC107887622	0	0	0	4.04255	0	3.97808	-6.08426	0.00397567	0.00758409
gene-LOC107887629	6.78784	6.91249	6.6071	7.97082	7.95968	7.77276	-1.13745	4.17352e-09	1.28741e-08
gene-LOC107887632	11.1357	11.0576	11.072	9.17804	8.90666	8.68143	2.15161	5.75032e-107	1.03278e-105
gene-LOC107887642	9.81028	9.82298	9.77772	5.92373	7.00997	6.20093	3.37755	1.03554e-76	1.37494e-75
gene-LOC107887644	4.05677	4.54228	4.21818	0	0	2.22949	3.92709	0.00189241	0.00376017
gene-LOC107887674	2.99133	4.44012	3.11395	5.94977	6.21098	5.99378	-2.47253	8.83221e-07	2.35397e-06
gene-LOC107887692	8.79223	8.53662	8.7981	7.16619	7.5616	8.0115	1.09943	1.31372e-08	3.93489e-08
gene-LOC107887694	8.53267	8.35904	8.58161	9.94239	10.1683	10.1717	-1.60556	1.41978e-50	1.3369e-49
gene-LOC107887708	6.30763	7.31012	7.08504	5.72697	5.23033	6.02136	1.28087	0.000179056	0.000397971
gene-LOC107887727	7.1117	6.80356	7.20969	2.43897	3.94061	5.24401	2.83829	1.06624e-09	3.39355e-09
gene-LOC107887770	5.8881	6.18348	5.08437	7.62793	6.99528	7.26216	-1.55143	6.43244e-07	1.73082e-06
gene-LOC107887773	7.07497	6.88358	7.30358	5.78598	6.21098	5.96567	1.11598	3.33954e-05	7.93637e-05
gene-LOC107887775	13.3422	13.2338	13.2737	11.3993	11.4493	11.4596	1.84838	0	0
gene-LOC107887779	5.29412	4.81142	4.33226	0	0	2.83784	3.79137	0.00029018	0.000631432
gene-LOC107887792	8.05554	8.10316	8.41683	6.66694	6.66509	6.81917	1.49203	1.90779e-14	7.54688e-14
gene-LOC107887846	8.93226	8.93903	8.71903	10.3542	10.7479	10.586	-1.70649	5.89877e-56	6.01258e-55
gene-LOC107887854	8.16879	8.34497	7.75606	6.75818	6.85596	6.3606	1.44549	9.1311e-11	3.06351e-10
gene-LOC107887865	9.61307	9.64211	9.59695	10.9408	10.8926	10.6712	-1.2235	8.88932e-50	8.25158e-49
gene-LOC107887872	11.1385	11.1746	11.2348	9.90461	10.04	9.98821	1.20684	3.13612e-74	4.03552e-73
gene-LOC107887876	6.87587	6.94082	7.11723	8.54108	8.5121	8.46251	-1.53014	3.18145e-21	1.5896e-20
gene-LOC107887882	10.8744	10.8567	10.8282	11.9139	11.9764	11.7833	-1.0406	6.49889e-75	8.43977e-74
gene-LOC107887895	12.1141	12.0077	12.0842	14.8863	14.8853	14.8359	-2.80065	0	0
gene-LOC107887927	7.06564	7.06615	7.06042	6.27219	5.99183	5.78439	1.04197	6.24955e-05	0.000145094
gene-LOC107887930	8.68969	8.52106	8.24905	9.61839	9.61228	9.38285	-1.04788	1.40712e-15	5.81448e-15
gene-LOC107887950	4.26673	3.40017	5.05144	0	0	1.15698	5.52715	0.000244456	0.000535928
gene-LOC107887951	3.40042	3.60291	3.11395	0	0	0	5.40781	0.00347185	0.00667784
gene-LOC107887956	4.05677	5.63177	5.05144	0	0	2.5655	4.3084	5.30424e-05	0.000123821
gene-LOC107887970	9.31738	9.27203	9.43242	6.46509	6.96547	6.80337	2.60114	6.38989e-62	7.07879e-61
gene-LOC107887994	5.29412	4.76991	5.52917	7.00167	6.95032	6.7549	-1.70133	4.35601e-08	1.26446e-07
gene-LOC107887998	5.47413	5.82657	6.29169	2.43897	2.63689	4.5322	2.48038	3.91354e-05	9.23746e-05
gene-LOC107888008	0	0	0	3.83468	2.91167	4.37005	-6.46699	0.000145524	0.000326384
gene-LOC107888013	0	0	0	5.09462	4.05829	4.37005	-7.26407	8.06469e-07	2.15493e-06
gene-LOC107888042	7.00837	7.18935	6.87521	8.21046	7.42586	8.29183	-1.00293	1.67129e-05	4.06255e-05
gene-LOC107888047	2.99133	4.54228	3.55096	0	0	0	5.90379	0.000496523	0.00105244
gene-LOC107888056	11.257	11.4613	11.4448	13.3983	13.5086	13.5285	-2.08853	0	0
gene-LOC107888078	8.77516	8.45384	8.71903	10.7558	10.6305	10.5126	-1.98426	1.18692e-84	1.70212e-83
gene-LOC107888080	4.93293	4.44012	4.98322	0	0	0	6.91957	8.75622e-07	2.33421e-06
gene-LOC107888086	3.14096	2.31679	0	4.78321	5.17928	4.5322	-2.84837	0.00126447	0.00256782
gene-LOC107888104	3.71876	6.29011	5.296	0	0	0	7.57993	5.81785e-08	1.67576e-07
gene-LOC107888107	2.63554	4.21115	3.88591	0	0	0	5.77396	0.000907781	0.00187287
gene-LOC107888125	5.58275	5.69967	5.72985	8.9487	8.66834	8.5877	-3.09609	1.07434e-57	1.12584e-56
gene-LOC107888130	4.33043	2.88197	3.72814	5.94977	4.36279	5.75183	-1.829	0.00274269	0.00534772
gene-LOC107888146	4.71157	5.4065	4.79708	7.10956	6.37874	6.40315	-1.69903	3.21562e-06	8.25585e-06
gene-LOC107888154	7.61219	7.46772	6.96638	5.3506	6.21098	5.84738	1.55173	1.39131e-07	3.91257e-07
gene-LOC107888167	7.72907	7.56801	7.2319	5.09462	5.23033	5.09623	2.41667	1.03045e-17	4.6082e-17
gene-LOC107888174	5.86678	6.41655	5.2676	7.38237	7.79143	7.54469	-1.67375	7.05261e-09	2.14721e-08
gene-LOC107888175	10.1048	9.98934	10.1349	11.4515	11.5909	11.5362	-1.44992	1.76292e-113	3.37977e-112
gene-LOC107888189	4.33043	4.49211	4.79708	0	0	0	6.65774	4.74418e-06	1.20283e-05
gene-LOC107888190	7.05626	6.91249	7.29657	4.22421	3.94061	3.26443	3.31808	2.61686e-18	1.19411e-17
gene-LOC107888195	8.29789	7.76046	7.70932	4.38554	6.30922	6.42396	2.01387	0.000792019	0.00164528
gene-LOC107888271	11.0766	11.0326	11.1144	12.2802	12.3669	12.2964	-1.23998	3.8956e-159	1.07994e-157
gene-LOC107888276	6.49998	6.08536	6.54929	4.53062	4.53509	4.5322	1.90641	5.86537e-07	1.58274e-06
gene-LOC107888281	9.62105	9.45506	9.42601	10.5626	10.6186	10.6157	-1.09776	2.7274e-43	2.2639e-42
gene-LOC107888282	11.5748	11.6892	11.5674	9.24529	9.36063	9.12449	2.36786	2.13644e-230	9.03002e-229
gene-LOC107888283	8.16443	8.27992	8.3199	7.33376	6.48765	7.34089	1.15208	7.05345e-08	2.02156e-07
gene-LOC107888284	6.60674	6.42994	6.48908	7.36312	7.73951	8.07209	-1.25139	7.14715e-08	2.04749e-07
gene-LOC107888287	9.05047	8.69472	8.97756	7.87215	8.05479	6.96832	1.21592	1.29513e-08	3.88012e-08
gene-LOC107888289	10.0749	9.94457	10.0129	11.4239	11.3951	11.3523	-1.3805	2.39854e-112	4.53933e-111
gene-LOC107888291	6.51376	6.85409	6.27752	5.14057	5.3273	5.78439	1.145	0.000721495	0.0015042
gene-LOC107888293	10.3406	10.3336	10.4401	8.51515	8.27134	7.91922	2.1173	6.14342e-68	7.35864e-67
gene-LOC107888294	11.9517	11.847	11.9873	10.785	10.8288	11.1041	1.01763	2.81992e-44	2.38887e-43
gene-LOC107888296	8.51221	8.47013	8.1279	9.66826	9.6941	9.75554	-1.33042	1.68805e-28	1.01703e-27
gene-LOC107888299	10.3143	10.254	10.0468	9.08418	9.06619	9.09559	1.12821	8.76882e-31	5.55832e-30
gene-LOC107888300	2.99133	2.53073	0	4.59803	5.23033	4.18734	-2.72834	0.00296156	0.00575007
gene-LOC107888301	11.88	11.8863	11.9285	8.6121	8.08976	8.95965	3.30418	2.60425e-42	2.12168e-41
gene-LOC107888304	9.36759	9.25144	9.37368	7.97082	7.88996	7.62778	1.4978	8.1359e-30	5.05901e-29
gene-LOC107888311	12.2602	12.2513	12.2607	13.7362	13.8614	13.7833	-1.53703	0	0
gene-LOC107888314	9.63057	9.62766	9.89839	6.53556	7.03889	6.7549	2.95198	2.62817e-81	3.65408e-80
gene-LOC107888315	10.5178	10.7189	10.6368	11.7208	11.797	11.8778	-1.17271	4.36728e-77	5.82059e-76
gene-LOC107888317	7.82065	7.80738	7.53563	6.07336	5.69749	6.50434	1.60915	8.10111e-11	2.72588e-10
gene-LOC107888326	12.0221	12.0869	12.0551	14.4251	14.4685	14.4789	-2.4026	0	0
gene-LOC107888331	11.824	11.7398	11.7965	10.6762	10.5698	10.6885	1.14097	1.76354e-96	2.86909e-95
gene-LOC107888334	7.15632	7.251	7.12516	8.32928	8.06888	8.11112	-1.00244	5.43322e-09	1.66465e-08
gene-LOC107888335	2.4182	4.89103	5.01773	0	0	0	6.59321	2.61118e-05	6.25255e-05
gene-LOC107888336	11.1161	11.125	10.9961	12.2796	12.1913	12.1742	-1.13665	1.21975e-107	2.20132e-106
gene-LOC107888340	9.097	8.7756	8.42328	9.86068	10.0038	9.83927	-1.11504	1.91595e-15	7.87495e-15
gene-LOC107888342	7.98307	8.17648	7.48102	5.8702	4.26826	5.37805	2.61125	4.65202e-16	1.9605e-15
gene-LOC107888347	10.661	10.5817	10.7412	15.0184	14.9502	14.9693	-4.31731	0	0
gene-LOC107888348	0	0	0	8.89945	9.26289	8.60603	-11.6922	1.20529e-22	6.25841e-22
gene-LOC107888353	5.86678	5.76452	5.6876	3.29941	4.05829	4.5322	1.79767	0.00024439	0.00053582
gene-LOC107888356	10.9165	10.8536	10.7457	8.88939	9.05562	8.7156	1.94997	2.75818e-97	4.52792e-96
gene-LOC107888358	9.51538	9.46159	9.26654	8.20506	8.24055	8.25746	1.18634	1.52098e-22	7.88344e-22
gene-LOC107888363	12.0275	12.0443	12.0709	13.4553	13.5342	13.5058	-1.45088	0	0
gene-LOC107888365	4.13021	3.6945	2.83309	6.46509	6.18534	6.1766	-2.74837	1.34107e-09	4.24717e-09
gene-LOC107888377	8.69575	8.82963	8.95992	4.04255	3.14239	3.59324	5.2884	8.45435e-64	9.62249e-63
gene-LOC107888378	12.3038	12.2873	12.1976	9.67217	9.24748	9.41959	2.80416	7.04548e-293	3.99896e-291
gene-LOC107888379	9.41794	9.18192	9.58261	5.56794	5.07143	5.46095	4.04581	7.50448e-88	1.11949e-86
gene-LOC107888382	11.0443	11.0441	11.1629	12.1512	12.4232	12.3926	-1.242	4.98105e-79	6.75794e-78
gene-LOC107888386	12.2466	12.1469	12.2089	9.95369	11.092	11.2977	1.31227	0.000784423	0.00163004
gene-LOC107888387	12.0302	11.9074	11.9437	11.0005	10.9735	10.9075	1.00015	3.96517e-80	5.43903e-79
gene-LOC107888389	3.71876	3.40017	2.66908	6.37186	4.45151	4.60692	-2.22992	0.00111601	0.00228116
gene-LOC107888390	9.17932	9.35684	9.13518	8.13869	8.35422	8.14912	1.01373	2.83057e-15	1.15593e-14
gene-LOC107888392	5.35665	5.92441	5.37798	6.71328	7.59119	7.68063	-1.82987	5.69883e-09	1.74367e-08
gene-LOC107888393	11.5105	11.4233	11.4212	9.84342	9.93624	9.70115	1.62355	3.00438e-121	6.14642e-120
gene-LOC107888395	6.55435	6.49508	5.97787	4.66244	4.45151	4.60692	1.82891	2.45264e-06	6.35019e-06
gene-LOC107888399	7.58633	7.44152	7.54157	6.68256	6.30922	6.44448	1.04167	2.29225e-06	5.94344e-06
gene-LOC107888400	5.52946	3.28701	5.35117	3.12755	2.63689	0	2.84168	0.00216642	0.00427539
gene-LOC107888404	9.9763	9.84813	9.85967	7.08627	6.64642	7.3299	2.85318	1.38484e-87	2.05666e-86
gene-LOC107888405	10.5814	10.3469	10.5701	11.6787	11.7858	11.5048	-1.15817	1.69531e-49	1.56726e-48
gene-LOC107888408	8.15126	8.06934	8.09192	9.96969	9.78653	9.87561	-1.77975	9.32642e-63	1.0458e-61
gene-LOC107888410	6.54094	6.3335	6.34702	8.13869	8.70037	8.29183	-1.99876	9.62565e-23	5.01204e-22
gene-LOC107888411	9.98993	10.0426	9.83206	8.37324	8.63084	8.53605	1.44495	2.63604e-39	2.02257e-38
gene-LOC107888413	9.39392	9.26831	9.57394	10.4824	10.3681	10.5498	-1.05209	4.08095e-29	2.49429e-28
gene-LOC107888414	2.63554	3.6945	3.80918	0	0	0	5.49878	0.0027006	0.0052702
gene-LOC107888416	7.21657	6.37562	6.71619	4.4599	4.76019	4.4534	2.29759	8.73973e-10	2.7958e-09
gene-LOC107888423	12.6036	12.6491	12.6122	14.5605	14.6011	14.5797	-1.95866	0	0
gene-LOC107888429	8.21171	8.16051	7.87377	6.80173	5.54455	6.58048	1.68987	1.16431e-10	3.88432e-10
gene-LOC107888430	12.7195	12.6533	12.6407	11.1679	11.1652	11.2977	1.46035	8.87557e-210	3.35747e-208
gene-LOC107888434	12.4085	12.403	12.4159	11.3928	11.3532	11.4238	1.01894	3.26618e-135	7.52183e-134
gene-LOC107888440	8.45976	8.23867	8.59024	7.26283	7.41487	6.85026	1.24821	3.24955e-11	1.11508e-10
gene-LOC107888442	9.91269	9.98141	10.0685	11.1156	11.2441	10.9259	-1.11211	7.61888e-41	6.04476e-40
gene-LOC107888453	4.33043	1.761	2.02254	5.56794	5.3273	5.6495	-2.47339	0.000471695	0.0010025
gene-LOC107888455	7.12971	7.26601	6.95752	8.80275	8.49654	8.76945	-1.58147	8.25671e-22	4.18747e-21
gene-LOC107888459	13.5096	13.493	13.5078	16.121	16.1297	16.0715	-2.60428	0	0
gene-LOC107888461	8.06025	8.5823	8.03829	4.38554	5.46153	6.15186	2.78289	7.79096e-19	3.62078e-18
gene-LOC107888471	3.14096	4.08141	2.48401	0	0	0	5.40678	0.00421304	0.0080128
gene-LOC107888477	8.84225	8.67517	8.77054	11.181	10.9744	11.2627	-2.38396	1.52987e-157	4.19159e-156
gene-LOC107888478	8.41639	8.56116	8.33709	10.2269	10.0075	10.0598	-1.66385	8.41197e-56	8.55913e-55
gene-LOC107888481	4.20008	5.03816	4.91162	0	0	3.43818	3.00224	0.00453477	0.00859044
gene-LOC107888482	8.63397	8.6149	8.94655	9.84689	9.80138	9.77996	-1.07047	1.09526e-21	5.53876e-21
gene-LOC107888485	9.90878	10.119	10.0747	6.9118	7.2515	7.26216	2.9006	6.2336e-107	1.11894e-105
gene-LOC107888487	6.24289	6.42994	6.30572	3.83468	5.23033	4.18734	1.84264	1.64695e-05	4.00448e-05
gene-LOC107888492	8.5956	8.60609	8.54066	9.71645	9.56086	9.67968	-1.07583	2.08848e-25	1.1664e-24
gene-LOC107888498	11.9047	11.8972	12.0204	10.9926	10.6162	10.8529	1.11204	1.76924e-49	1.63489e-48
gene-LOC107888500	10.3551	10.3981	10.3982	8.73698	8.61652	8.50219	1.76309	4.9357e-80	6.76591e-79
gene-LOC107888501	6.49998	6.21476	5.64409	8.55387	8.77103	8.50708	-2.47493	8.19188e-32	5.32518e-31
gene-LOC107888503	10.4522	10.4116	10.3792	0	0	0	12.5803	1.78193e-26	1.02286e-25
gene-LOC107888507	6.08563	5.43334	5.48051	6.16513	6.77232	7.12906	-1.05843	0.00196989	0.00390627
gene-LOC107888512	8.06494	8.13621	8.11202	5.42674	2.63689	5.24401	3.28439	3.80326e-06	9.71345e-06
gene-LOC107888513	6.02916	5.13943	5.57624	0	3.67183	2.22949	3.27549	1.15515e-05	2.8445e-05
gene-LOC107888516	7.21657	7.14133	7.52367	5.8702	5.86836	6.07499	1.37799	7.48056e-08	2.13991e-07
gene-LOC107888520	0	0	0	7.76623	7.33549	7.55416	-10.3044	1.4134e-17	6.28575e-17
gene-LOC107888521	7.53318	7.58606	7.29657	6.72841	6.33277	6.15186	1.05655	1.02739e-05	2.54202e-05
gene-LOC107888523	7.92235	7.62732	7.2022	8.78839	8.51725	8.50219	-1.00221	9.48815e-08	2.69547e-07
gene-LOC107888525	11.773	11.8116	11.8674	14.2062	14.2897	14.1624	-2.40237	0	0
gene-LOC107888526	7.56	7.47419	7.71459	6.33282	5.07143	6.20093	1.62604	1.65702e-08	4.93609e-08
gene-LOC107888532	7.06564	6.27535	6.04633	8.13869	8.16385	8.13024	-1.62828	2.49293e-11	8.60286e-11
gene-LOC107888535	11.9008	11.8873	11.8868	13.8787	13.8139	13.7981	-1.93965	0	0
gene-LOC107888537	7.33	6.88358	6.53745	5.92373	5.46153	5.29009	1.38192	2.14298e-05	5.16714e-05
gene-LOC107888544	11.2379	11.1621	11.1892	10.2176	10.0944	10.0193	1.08327	6.82282e-58	7.16764e-57
gene-LOC107888551	9.45056	9.51282	9.328	8.51951	8.31928	8.3143	1.04493	1.43326e-18	6.60287e-18
gene-LOC107888554	9.70906	9.8331	9.98051	8.22652	8.13734	7.91187	1.75015	1.40448e-45	1.21761e-44
gene-LOC107888569	9.81168	9.60718	9.79274	8.04517	8.18987	8.43713	1.51153	1.28168e-33	8.69823e-33
gene-LOC107888572	10.8419	10.8436	10.9421	8.91935	8.70037	8.94892	2.01669	8.03898e-122	1.65209e-120
gene-LOC107888573	10.6001	10.5937	10.5672	11.5553	11.7069	11.578	-1.02789	2.63539e-71	3.28452e-70
gene-LOC107888585	8.86931	8.81185	8.99282	0	0	0	11.0573	1.34413e-20	6.59734e-20
gene-LOC107888587	3.40042	3.78063	4.38608	6.37186	6.26094	6.24838	-2.45406	6.19828e-09	1.8932e-08
gene-LOC107888590	10.9035	10.7439	11.0482	9.66433	9.64086	9.62679	1.2608	1.18047e-48	1.0767e-47
gene-LOC107888598	5.05109	5.4065	4.0943	6.66694	7.14911	7.46659	-2.2208	1.00668e-09	3.20946e-09
gene-LOC107888600	7.39848	7.37385	7.46235	5.92373	6.02112	6.04842	1.42895	1.45939e-09	4.61301e-09
gene-LOC107888601	11.8395	11.7881	11.9248	13.1542	13.283	13.2761	-1.3868	3.10569e-202	1.1245e-200
gene-LOC107888607	5.26181	5.58466	5.88745	4.30713	4.53509	3.26443	1.52576	0.00318393	0.00615542
gene-LOC107888618	7.49198	6.90292	7.69872	8.45279	8.60206	8.35281	-1.07456	6.85203e-08	1.96516e-07
gene-LOC107888637	5.63415	6.10219	6.54929	2.43897	0	0	5.45856	4.00461e-10	1.30335e-09
gene-LOC107888647	11.3093	11.2675	11.2998	9.36865	9.38054	9.39608	1.91224	2.44368e-183	7.86444e-182
gene-LOC107888650	5.58275	4.44012	4.83628	7.10956	6.85596	6.78739	-1.93184	2.17034e-08	6.41999e-08
gene-LOC107888651	9.57083	9.53931	9.54909	8.09269	8.04769	8.35822	1.38344	3.87766e-31	2.48001e-30
gene-LOC107888657	6.93854	6.87382	6.69502	4.04255	4.76019	5.14719	2.17193	1.10486e-09	3.51276e-09
gene-LOC107888658	16.0293	16.0874	16.0805	18.2169	18.2293	18.2548	-2.16772	0	0
gene-LOC107888660	8.80069	8.8195	8.75528	7.25241	7.71284	7.45652	1.31482	2.7913e-17	1.22929e-16
gene-LOC107888662	10.3241	10.2774	10.2382	8.78478	8.58254	8.59689	1.62238	3.23881e-65	3.7512e-64
gene-LOC107888669	11.0282	11.0954	11.1543	12.2069	12.1985	12.3023	-1.14296	2.919e-114	5.63362e-113
gene-LOC107888677	5.58275	5.51099	5.57624	6.37186	6.80636	6.54291	-1.04147	0.000575816	0.00121305
gene-LOC107888679	4.26673	4.14774	2.27165	5.46336	5.27963	5.46095	-1.68375	0.00498576	0.0093948
gene-LOC107888680	10.1037	10.1747	10.13	8.95515	8.99048	8.83697	1.20933	3.12021e-40	2.44466e-39
gene-LOC107888682	1.85081	4.54228	3.23622	0	0	0	5.64204	0.00237485	0.00466566
gene-LOC107888690	9.28559	9.2248	9.03555	7.20994	7.70384	7.74821	1.62116	1.33723e-24	7.3137e-24
gene-LOC107888691	6.55435	6.96861	6.2194	3.83468	4.05829	2.5655	3.10347	2.18303e-11	7.55232e-11
gene-LOC107888692	7.82065	7.77102	7.96502	8.88603	8.7839	9.10207	-1.07851	3.20476e-14	1.25638e-13
gene-LOC107888694	12.0335	12.1102	12.1327	9.94886	9.82648	10.1088	2.12731	8.60851e-233	3.69019e-231
gene-LOC107888695	5.73174	5.82657	5.84963	7.67552	7.86595	7.41554	-1.87784	1.67654e-15	6.90661e-15
gene-LOC107888698	10.4928	10.5899	10.3701	12.3555	12.4014	12.4135	-1.90426	4.01246e-258	1.93306e-256
gene-LOC107888699	7.97312	8.40383	8.28845	4.9473	0	4.4534	4.14324	0.000712698	0.00148655
gene-LOC107888707	13.501	13.4263	13.5603	12.0711	12.4581	12.4119	1.17361	1.10371e-21	5.58061e-21
gene-LOC107888719	3.89764	4.33017	4.58331	5.69653	6.10556	5.29009	-1.48056	0.00152431	0.00306652
gene-LOC107888722	6.25935	6.77236	5.66601	0	0	2.5655	5.5902	9.68737e-11	3.24533e-10
gene-LOC107888724	9.23239	9.20936	9.03975	10.4979	10.5385	10.601	-1.38566	6.78524e-61	7.43106e-60
gene-LOC107888725	9.30157	9.32136	9.13518	10.6256	10.7314	10.6788	-1.4259	4.14385e-69	5.04165e-68
gene-LOC107888728	11.4805	11.3787	11.4288	3.45296	4.61409	0	7.955	3.78127e-12	1.35626e-11
gene-LOC107888729	10.8419	10.7223	10.8209	9.24792	9.41404	9.29801	1.47724	5.29666e-77	7.05628e-76
gene-LOC107888740	8.77229	8.31642	8.49852	6.92499	6.26094	7.01021	1.77702	3.72957e-17	1.63512e-16
gene-LOC107888750	4.84842	4.92924	4.0943	6.20891	6.80636	5.68442	-1.67637	8.86615e-05	0.000203032
gene-LOC107888763	12.5923	12.5442	12.4769	13.6356	13.67	13.6423	-1.1112	1.33938e-228	5.59766e-227
gene-LOC107888769	12.1163	12.1696	12.047	13.3696	13.4202	13.3757	-1.27702	1.53311e-252	7.18929e-251
gene-LOC107888771	4.26673	4.21115	3.88591	0	0	0	6.21237	6.90424e-05	0.000159633
gene-LOC107888775	7.71124	7.41483	7.39831	8.8205	9.04852	8.25746	-1.23538	3.24796e-10	1.06145e-09
gene-LOC107888779	14.5411	14.5378	14.5554	13.2998	13.3376	13.3562	1.21378	0	0
gene-LOC107888781	10.7474	10.8622	10.8099	9.38306	9.44138	9.28385	1.43834	1.93905e-76	2.56597e-75
gene-LOC107888786	0	0	0.82028	4.38554	6.13265	4.74566	-7.04146	3.2692e-07	8.97845e-07
gene-LOC107888787	10.6041	10.7176	10.7224	7.97717	7.99701	8.19222	2.62926	1.12374e-159	3.12891e-158
gene-LOC107888790	7.83719	8.02592	8.19353	9.04244	9.17116	8.98788	-1.04366	2.17628e-14	8.58914e-14
gene-LOC107888794	0	0	0	3.83468	2.63689	2.5655	-5.71527	0.0048603	0.00917338
gene-LOC107888807	8.21171	8.28361	8.3268	5.94977	3.94061	6.12669	2.68149	4.22043e-06	1.07447e-05
gene-LOC107888826	8.8906	8.85219	8.66017	7.4294	6.54925	6.72166	1.85233	1.22631e-19	5.84965e-19
gene-LOC107888827	4.20008	5.00276	4.79708	6.81595	7.2515	7.05093	-2.38402	2.3466e-13	8.87251e-13
gene-LOC107888829	7.33777	7.83783	7.76116	5.92373	5.23033	5.84738	1.97842	1.94031e-13	7.35512e-13
gene-LOC107888835	11.3058	11.209	11.249	9.59383	9.26289	9.69474	1.72589	5.96724e-84	8.47497e-83
gene-LOC107888847	8.1818	8.0037	7.85481	9.58347	9.48932	9.56254	-1.53204	8.48793e-37	6.18545e-36
gene-LOC107888852	4.80423	6.61715	5.96023	6.85781	7.10876	7.64561	-1.27986	0.000705149	0.00147186
gene-LOC107888853	11.8746	11.791	11.9527	13.8711	13.9334	13.8515	-2.01151	0	0
gene-LOC107888854	7.65014	8.02592	7.84523	6.68256	6.68353	6.20093	1.31825	2.66394e-09	8.30556e-09
gene-LOC107888858	10.4788	10.4622	10.4978	11.5795	11.5513	11.5134	-1.06928	4.57962e-90	6.97952e-89
gene-LOC107888863	6.89707	6.23015	6.31962	4.9981	5.54455	5.57701	1.13889	0.0012127	0.00246839
gene-LOC107888873	5.58275	5.86651	5.79099	0	0	0	7.89193	7.72622e-10	2.47783e-09
gene-LOC107888878	8.14684	8.32002	8.2048	6.9118	7.276	6.98242	1.16976	7.98572e-11	2.68777e-10
gene-LOC107888891	8.42371	8.28361	8.27425	10.0621	10.022	10.0346	-1.71539	7.79909e-69	9.44712e-68
gene-LOC107888896	5.90912	6.38939	6.66268	2.43897	2.63689	0	4.65037	2.36904e-12	8.56849e-12
gene-LOC107888899	13.9453	13.9997	14.0304	16.4256	16.4065	16.421	-2.42537	0	0
gene-LOC107888900	11.0306	11.0843	11.0632	12.0071	12.0778	12.1479	-1.01898	1.04365e-91	1.62056e-90
gene-LOC107888904	6.55435	7.31012	7.08504	6.14273	4.45151	5.24401	1.58649	3.99863e-05	9.4299e-05
gene-LOC107888905	6.66967	6.91249	6.69502	9.52622	9.56335	9.9582	-2.9436	1.35907e-80	1.87601e-79
gene-LOC107888906	9.17715	9.01428	9.20048	8.19421	7.62019	8.37969	1.03396	5.28734e-10	1.70977e-09
gene-LOC107888913	9.80188	9.83813	9.94172	8.89275	8.84249	8.53126	1.09888	1.37187e-22	7.11639e-22
gene-LOC107888915	10.0144	9.82044	9.75104	8.71437	8.78817	8.55032	1.18028	9.55008e-26	5.37627e-25
gene-LOC107888916	6.20939	6.61715	6.92151	7.83071	8.28347	8.31987	-1.55448	5.57993e-12	1.98546e-11
gene-LOC107888918	6.12209	6.36172	6.30572	4.22421	3.14239	3.97808	2.48769	2.41679e-08	7.12903e-08
gene-LOC107888924	6.72997	6.41655	7.04377	8.26333	7.98219	7.84399	-1.29607	2.13555e-09	6.69139e-09
gene-LOC107888930	10.7119	10.7073	10.9688	9.32704	9.4788	9.54127	1.3523	1.88233e-47	1.68392e-46
gene-LOC107888933	11.6248	11.5843	11.669	10.4359	10.5053	10.5415	1.1329	3.37702e-90	5.15538e-89
gene-LOC107888934	5.01277	5.65476	6.11169	2.70668	4.45151	3.06684	2.15835	0.000380532	0.000817157
gene-LOC107888937	8.51906	8.40383	8.00428	9.43237	9.54834	9.48295	-1.16718	8.35543e-18	3.749e-17
gene-LOC107888940	8.35261	8.26131	8.49546	9.88619	9.95343	9.78399	-1.50517	2.0241e-44	1.7193e-43
gene-LOC107888941	7.19106	6.68572	7.10122	9.49782	9.6735	9.62455	-2.60203	8.11093e-73	1.02908e-71
gene-LOC107888943	8.34877	8.48624	8.55248	6.58624	7.91358	7.05093	1.18515	2.521e-06	6.52134e-06
gene-LOC107888944	7.93265	8.21179	8.3199	7.30379	7.03889	7.03748	1.03539	3.79987e-08	1.10795e-07
gene-LOC107888953	12.4034	12.4689	12.4185	11.2169	11.0981	11.154	1.27283	2.45803e-167	7.19812e-166
gene-LOC107888959	10.3348	10.3292	10.3252	12.4346	12.3576	12.5408	-2.11764	0	0
gene-LOC107888960	7.92235	7.66178	7.54749	5.8146	4.26826	4.37005	2.73495	1.89218e-15	7.77778e-15
gene-LOC107888961	10.0853	10.1293	10.0541	11.7406	11.8299	11.8132	-1.70577	9.26854e-208	3.46682e-206
gene-LOC107888962	1.45313	0.845142	0	2.43897	5.07143	3.97808	-4.38368	0.00114555	0.00233884
gene-LOC107888968	10.5649	10.6886	10.5643	9.48229	9.27813	9.00179	1.33945	1.84134e-37	1.35619e-36
gene-LOC107888969	7.59932	7.84285	7.51161	6.29269	5.46153	5.71852	1.79982	7.69504e-12	2.72231e-11
gene-LOC107888971	10.3319	10.254	10.4622	9.20532	9.34913	9.30924	1.06545	4.74428e-32	3.10026e-31
gene-LOC107888972	9.44157	9.33743	9.44673	7.34362	7.23909	7.61878	2.00586	6.087e-48	5.48643e-47
gene-LOC107888973	7.53318	7.41483	7.59397	5.56794	4.05829	4.98857	2.53939	1.64605e-15	6.78321e-15
gene-LOC107888974	9.29958	9.06451	9.4066	4.22421	5.23033	6.12669	3.90643	2.23871e-14	8.8328e-14
gene-LOC107888977	8.1947	8.32719	8.48933	9.71075	9.68727	9.64464	-1.34027	4.48106e-33	3.00253e-32
gene-LOC107888983	8.97773	9.05157	9.05229	7.57871	7.73068	7.62778	1.38683	5.87515e-25	3.24464e-24
gene-LOC107888987	11.6632	11.6194	11.7613	10.7203	10.4778	10.4055	1.14074	7.05835e-53	6.88779e-52
gene-LOC107888988	6.90755	7.48706	7.41135	8.18875	8.45423	8.43713	-1.07587	1.12553e-08	3.38336e-08
gene-LOC107888989	9.24897	9.19962	9.36365	7.62793	7.44759	7.76462	1.65707	5.14254e-34	3.52548e-33
gene-LOC107888990	6.00984	6.4432	6.47672	7.55346	7.94448	7.36261	-1.32284	5.52493e-08	1.59327e-07
gene-LOC107888991	12.157	12.0896	12.1756	10.9221	10.7686	10.8558	1.29023	3.72343e-133	8.44296e-132
gene-LOC107888995	4.20008	2.88197	3.88591	0	0	0	5.81124	0.00069813	0.0014577
gene-LOC107889000	7.44239	7.0402	6.85627	0	0	0	9.28963	2.59331e-14	1.02071e-13
gene-LOC107889007	7.09345	7.87257	7.41782	5.09462	6.44507	6.44448	1.39919	2.55571e-05	6.12088e-05
gene-LOC107889009	5.73174	6.15151	6.18944	8.38283	8.71837	8.62413	-2.55638	6.05827e-39	4.61375e-38
gene-LOC107889012	10.2218	10.1537	10.1621	8.72195	9.22878	9.09559	1.15316	5.15804e-24	2.78338e-23
gene-LOC107889014	7.14751	7.33879	7.1642	8.34898	8.43803	8.44734	-1.1972	5.77898e-14	2.24255e-13
gene-LOC107889022	6.429	6.50776	4.83628	2.43897	3.34125	4.81033	2.32523	0.000204193	0.000451216
gene-LOC107889025	9.38081	8.91542	9.58405	8.31933	8.11715	7.69782	1.25408	7.56607e-12	2.67803e-11
gene-LOC107889026	11.5092	11.3596	11.2178	12.6135	12.7492	12.7089	-1.32532	9.8246e-102	1.68255e-100
gene-LOC107889028	9.55425	9.51439	9.6069	8.21046	7.88996	7.78889	1.58471	1.77448e-34	1.22699e-33
gene-LOC107889030	8.70779	8.65821	8.45511	5.78598	6.21098	5.87787	2.66606	1.43592e-40	1.13357e-39
gene-LOC107889035	6.72997	6.68572	7.27534	8.62428	8.65439	8.432	-1.65627	2.72932e-18	1.24435e-17
gene-LOC107889040	12.3616	12.2769	12.3584	10.6536	10.8391	11.3964	1.33469	1.29381e-08	3.87655e-08
gene-LOC107889042	9.13317	9.37944	9.53724	10.6063	10.9122	10.8472	-1.43439	7.41981e-42	5.99179e-41
gene-LOC107889043	7.71124	7.70647	7.90176	6.55265	6.52901	6.61709	1.21846	2.31518e-09	7.24245e-09
gene-LOC107889045	13.3636	13.3655	13.4524	11.0494	10.9735	10.8899	2.42178	0	0
gene-LOC107889046	8.12455	8.32361	8.07563	9.63253	9.74106	9.61553	-1.48815	8.20982e-39	6.2388e-38
gene-LOC107889053	2.16222	3.02998	1.72126	4.66244	3.67183	5.68442	-2.74177	0.000932035	0.0019206
gene-LOC107889054	7.20812	7.28086	6.71619	4.72409	5.86836	4.37005	1.99327	1.0447e-07	2.95913e-07
gene-LOC107889058	10.6863	10.8037	10.6527	11.8375	11.853	11.7838	-1.10979	3.30704e-90	5.0522e-89
gene-LOC107889060	5.01277	5.43334	5.37798	2.43897	0	0	4.59656	2.30633e-06	5.97968e-06
gene-LOC107889062	6.27562	6.19921	6.11169	4.53062	3.34125	4.67796	1.94901	8.08539e-06	2.01562e-05
gene-LOC107889066	7.15632	6.67452	6.62959	3.29941	5.66075	5.71852	1.63957	0.00030455	0.000661069
gene-LOC107889073	11.7323	11.6976	11.6478	13.5072	13.4448	13.4968	-1.79118	0	0
gene-LOC107889076	10.7445	10.6732	10.6973	12.1693	12.1363	12.1329	-1.44207	4.83912e-211	1.83823e-209
gene-LOC107889082	11.4454	11.3752	11.3353	10.4151	10.3466	10.1885	1.06582	1.07696e-55	1.09405e-54
gene-LOC107889083	7.75832	7.64465	7.37853	5.63367	5.83577	6.40315	1.62443	5.19236e-10	1.68e-09
gene-LOC107889085	12.8249	12.7234	12.8552	14.3992	14.3844	14.3802	-1.58587	0	0
gene-LOC107889093	2.63554	3.5051	2.66908	6.84399	6.8881	6.3606	-3.89688	4.65486e-18	2.10708e-17
gene-LOC107889100	9.85429	9.85062	9.92477	11.4314	11.2952	11.3719	-1.49153	9.99923e-121	2.03581e-119
gene-LOC107889108	6.60674	6.98684	6.7779	5.49907	5.58433	5.24401	1.37076	6.27062e-06	1.57561e-05
gene-LOC107889109	8.06961	7.74447	7.41135	9.31457	8.96057	8.90887	-1.3136	8.59166e-14	3.3083e-13
gene-LOC107889110	8.18611	8.19228	8.18975	9.41378	9.44408	9.05947	-1.12943	1.28596e-17	5.72983e-17
gene-LOC107889113	6.49998	6.08536	6.27752	7.89913	8.16385	8.2043	-1.81173	1.25026e-18	5.76943e-18
gene-LOC107889114	7.71124	7.98114	7.83559	9.16698	9.16133	8.94532	-1.25088	5.05611e-20	2.43918e-19
gene-LOC107889126	14.0837	14.0591	14.0733	12.2889	12.3744	12.2957	1.75273	0	0
gene-LOC107889131	6.41437	6.29011	6.34702	3.94236	3.67183	4.93157	2.12082	6.75427e-07	1.81365e-06
gene-LOC107889133	11.3764	11.4592	11.428	10.37	10.3025	10.2097	1.12608	5.06158e-74	6.5013e-73
gene-LOC107889138	8.31374	8.07787	8.3095	9.34186	9.49455	9.56489	-1.23452	3.66535e-24	1.98364e-23
gene-LOC107889145	8.42371	8.15649	8.38414	7.19913	7.20121	6.98242	1.20016	6.96702e-12	2.46999e-11
gene-LOC107889147	11.6387	11.7344	11.5406	10.8304	10.6041	10.4107	1.01405	1.22786e-32	8.14636e-32
gene-LOC107889153	12.3533	12.3245	12.3028	13.324	13.3871	13.378	-1.03637	2.14392e-213	8.26287e-212
gene-LOC107889155	11.2595	11.3183	11.3073	12.5374	12.446	12.465	-1.18856	1.52173e-163	4.34585e-162
gene-LOC107889157	7.8317	7.59203	7.51161	9.19719	8.85881	8.92356	-1.35677	3.88675e-19	1.82533e-18
gene-LOC107889158	10.9948	10.8879	10.9449	9.86411	9.96478	9.97945	1.00769	5.67052e-48	5.11468e-47
gene-LOC107889159	8.58584	8.17251	8.48008	9.34677	9.65494	9.39608	-1.05102	1.01302e-14	4.05183e-14
gene-LOC107889169	10.4396	10.5877	10.6698	9.31707	9.35489	9.44781	1.19674	2.63963e-42	2.15023e-41
gene-LOC107889171	9.71355	9.34098	9.61678	8.66414	8.26523	8.52646	1.07025	3.64744e-15	1.48245e-14
gene-LOC107889172	12.3485	12.4364	12.3198	13.7343	13.8427	13.772	-1.41455	4.20019e-291	2.36284e-289
gene-LOC107889178	9.11746	9.3051	9.13321	10.4588	10.3837	10.5498	-1.27926	7.20084e-48	6.48485e-47
gene-LOC107889179	10.3627	10.587	10.6046	12.2133	12.2435	12.2872	-1.72559	1.03155e-176	3.19336e-175
gene-LOC107889181	5.77817	5.35128	5.40431	3.59173	4.05829	4.0865	1.66539	0.0010668	0.00218494
gene-LOC107889182	8.14241	8.19228	8.06329	9.47334	9.75202	9.40134	-1.41912	2.66359e-29	1.63588e-28
gene-LOC107889184	9.10157	9.15396	8.67916	7.71401	7.64861	8.05218	1.18034	2.42204e-12	8.75568e-12
gene-LOC107889185	11.7356	11.7848	11.6761	9.18628	9.17442	9.18975	2.55119	0	0
gene-LOC107889188	8.94758	8.9437	8.98193	10.2081	10.1318	10.0614	-1.17919	4.15433e-40	3.24405e-39
gene-LOC107889193	8.59235	8.83216	8.71115	9.7259	9.73665	9.73069	-1.01672	4.57071e-23	2.40205e-22
gene-LOC107889195	9.22403	9.30146	9.4765	10.6306	10.6703	10.4506	-1.24931	7.859e-42	6.34162e-41
gene-LOC107889198	8.63397	8.25756	8.61862	10.2428	10.1666	10.2305	-1.70368	4.01037e-55	4.03776e-54
gene-LOC107889202	8.52247	8.52731	8.66562	7.65983	7.30009	6.42396	1.36131	4.0969e-09	1.26445e-08
gene-LOC107889211	6.48606	5.67739	6.6071	5.38918	4.16709	5.0434	1.38029	0.0012351	0.00251148
gene-LOC107889217	3.51452	3.5051	4.02813	0	0	0	5.75633	0.00076945	0.00160029
gene-LOC107889224	7.07497	7.14133	6.83707	4.78321	2.91167	4.4534	2.82314	5.30871e-13	1.97693e-12
gene-LOC107889226	8.66519	8.16051	8.38083	9.4711	9.57327	9.44272	-1.08319	4.08521e-16	1.7253e-15
gene-LOC107889228	9.26536	9.42862	9.28614	10.5773	10.6887	10.5791	-1.28794	7.13279e-57	7.37473e-56
gene-LOC107889229	7.22498	7.29556	7.37853	6.23032	5.93142	6.15186	1.20049	6.40375e-07	1.72332e-06
gene-LOC107889240	6.70615	7.18146	6.51347	4.9981	5.86836	3.59324	1.77062	5.52213e-05	0.000128695
gene-LOC107889245	10.0408	9.93638	9.9979	11.44	11.46	11.3872	-1.43832	3.09429e-127	6.6955e-126
gene-LOC107889246	9.65411	9.70542	9.64465	11.9085	11.8877	11.8205	-2.20593	0	0
gene-LOC107889248	0	0	0	5.49907	3.51599	4.5322	-7.43035	5.02813e-07	1.36331e-06
gene-LOC107889254	12.586	12.5678	12.6374	11.0206	10.8995	11.0322	1.61165	3.2832e-254	1.55572e-252
gene-LOC107889255	8.01734	8.1962	8.3405	6.88506	6.6275	6.58048	1.49342	1.6611e-14	6.58829e-14
gene-LOC107889257	6.6573	7.1084	6.12758	2.93241	5.58433	5.57701	1.61719	0.00129643	0.00262927
gene-LOC107889266	5.75515	6.24537	6.17422	0	4.16709	3.59324	2.8575	5.39497e-06	1.36141e-05
gene-LOC107889271	8.09734	8.27622	7.99131	6.25141	6.04982	5.57701	2.15406	1.76443e-21	8.87533e-21
gene-LOC107889272	11.8813	12.0565	11.9816	13.0635	12.9945	13.1149	-1.08355	1.62209e-116	3.20277e-115
gene-LOC107889281	11.2523	11.3016	11.2108	13.7813	13.8116	13.8168	-2.54846	0	0
gene-LOC107889282	8.04609	8.30193	8.26709	1.68315	0	3.59324	6.057	1.74149e-11	6.05354e-11
gene-LOC107889284	10.7784	10.7816	10.7585	6.55265	6.82308	6.50434	4.15813	8.12488e-261	3.96549e-259
gene-LOC107889285	10.4531	10.536	10.5562	6.58624	6.48765	6.6528	3.95163	3.01525e-214	1.17065e-212
gene-LOC107889287	5.58275	5.92441	5.48051	7.50159	7.42586	7.17889	-1.72022	2.42624e-11	8.37637e-11
gene-LOC107889288	11.2554	11.2846	11.3387	14.1089	14.1157	14.1547	-2.83307	0	0
gene-LOC107889291	8.19041	8.12802	7.85481	5.92373	6.44507	6.04842	1.92833	4.7397e-18	2.14488e-17
gene-LOC107889299	11.2687	11.4001	11.2108	9.78856	10.0347	10.1104	1.31356	2.76069e-56	2.83215e-55
gene-LOC107889309	8.2939	8.20012	8.4071	6.6352	6.52901	6.33884	1.80641	1.59913e-21	8.0496e-21
gene-LOC107889322	10.1835	10.1577	10.1631	9.01803	9.0414	8.99486	1.15155	8.71567e-41	6.90544e-40
gene-LOC107889330	10.9184	10.9333	10.8825	12.0837	12.1388	12.1306	-1.2066	1.05145e-153	2.80447e-152
gene-LOC107889336	10.1563	10.0306	10.0879	7.3534	6.90391	7.40511	2.85767	2.6571e-108	4.83663e-107
gene-LOC107889338	8.68665	8.4106	8.47698	4.9473	5.01433	0	4.1755	0.00117372	0.00239326
gene-LOC107889342	9.01456	9.23628	9.31418	8.10433	7.50053	7.5159	1.45846	5.72695e-18	2.58297e-17
gene-LOC107889348	9.59697	9.33031	9.36533	8.0512	8.39394	7.47659	1.41854	1.1895e-15	4.93162e-15
gene-LOC107889351	9.70156	9.71911	9.67064	8.38283	8.11035	8.0115	1.52033	4.9256e-37	3.60396e-36
gene-LOC107889352	10.7149	10.6224	10.9183	9.61839	9.55586	9.85851	1.07477	4.07952e-28	2.43336e-27
gene-LOC107889353	6.3996	5.51099	6.2194	2.43897	0	2.5655	4.39561	2.90518e-10	9.51532e-10
gene-LOC107889357	7.2744	7.8125	7.39831	10.7668	10.6703	10.766	-3.2265	8.35711e-174	2.54242e-172
gene-LOC107889358	9.57248	9.59089	9.08317	7.62793	8.20271	7.42589	1.65002	1.50391e-18	6.9193e-18
gene-LOC107889359	11.6667	11.7314	11.6423	10.5067	10.3203	10.6044	1.19835	1.43306e-70	1.77073e-69
gene-LOC107889367	11.7223	11.7113	11.657	8.84499	8.55778	9.0461	2.86756	1.81698e-246	8.29348e-245
gene-LOC107889368	6.71811	7.13317	6.36053	3.83468	3.94061	4.0865	2.89882	1.10438e-12	4.05311e-12
gene-LOC107889370	9.25719	9.27389	9.10941	10.3688	10.4778	10.1732	-1.13154	4.91395e-31	3.13362e-30
gene-LOC107889377	8.3216	8.2538	8.39403	6.09685	5.62305	5.50068	2.5746	2.97967e-32	1.95804e-31
gene-LOC107889381	8.5595	8.73303	8.68186	6.20891	6.28528	5.4201	2.65764	9.77749e-37	7.11213e-36
gene-LOC107889382	4.33043	5.00276	3.88591	0	0	0	6.58094	9.96563e-06	2.46882e-05
gene-LOC107889384	9.11746	8.83468	8.96876	6.75818	7.54153	7.70634	1.59806	8.59477e-16	3.58728e-15
gene-LOC107889386	6.89707	6.83409	6.40031	5.14057	5.07143	4.93157	1.70457	2.93107e-07	8.07255e-07
gene-LOC107889401	9.02663	8.25756	8.77559	6.65116	5.69749	5.09623	2.77793	1.5445e-08	4.60805e-08
gene-LOC107889403	5.41659	5.94321	5.57624	0	2.91167	3.97808	2.82663	6.36615e-05	0.00014772
gene-LOC107889404	9.31541	9.33387	9.33314	7.3919	7.62019	6.78739	2.02843	1.26701e-33	8.6023e-33
gene-LOC107889405	7.31433	7.31012	7.43707	5.46336	6.13265	6.1766	1.41738	7.24974e-08	2.07585e-07
gene-LOC107889412	9.74311	9.60128	9.81867	8.84845	8.18987	8.5923	1.15391	4.56455e-16	1.92415e-15
gene-LOC107889415	6.29171	6.56955	6.2194	0	2.91167	4.18734	3.38792	1.63367e-08	4.86859e-08
gene-LOC107889416	4.26673	4.85177	4.15757	0	0	0	6.55865	9.67353e-06	2.39861e-05
gene-LOC107889420	11.6312	11.5999	11.4594	10.1018	10.1732	9.75554	1.54482	4.19829e-69	5.1069e-68
gene-LOC107889422	8.95011	9.07093	9.25031	7.5953	7.70384	7.34089	1.54749	1.18545e-24	6.49254e-24
gene-LOC107889423	11.2259	11.0386	11.0122	12.6345	11.8667	12.6692	-1.33957	4.18754e-08	1.21762e-07
gene-LOC107889424	4.75864	5.99817	5.79099	0	0	0	7.74678	4.51039e-09	1.38828e-08
gene-LOC107889426	8.2899	8.64679	8.13185	9.55619	9.55836	9.57655	-1.19369	3.13249e-19	1.47603e-18
gene-LOC107889429	7.80952	7.76046	8.17835	6.25141	6.73745	6.46471	1.44546	9.51265e-11	3.18916e-10
gene-LOC107889431	7.84266	8.08635	8.07563	6.92499	6.82308	6.3606	1.28978	6.21744e-10	2.00308e-09
gene-LOC107889432	9.03143	9.27389	9.05645	10.1671	10.2006	10.4314	-1.14731	8.62573e-29	5.23723e-28
gene-LOC107889433	9.65566	9.64068	9.377	6.77284	7.00997	6.27153	2.86037	7.6338e-65	8.80129e-64
gene-LOC107889434	6.86516	6.94082	6.02952	4.22421	4.26826	1.79069	2.96971	3.3258e-09	1.03123e-08
gene-LOC107889435	7.09345	6.77236	7.07688	6.33282	5.3273	6.12669	1.00327	0.000884958	0.00182793
gene-LOC107889441	5.60868	6.11882	5.59921	8.06317	7.69478	8.05218	-2.17049	3.84262e-20	1.86042e-19
gene-LOC107889450	8.70779	8.9437	9.06266	10.0396	10.1683	10.2082	-1.22792	4.3739e-31	2.79288e-30
gene-LOC107889454	10.7097	10.7566	10.7211	9.49118	9.66657	9.51483	1.1723	1.38557e-53	1.36491e-52
gene-LOC107889457	10.7532	10.445	10.5511	9.30199	9.41128	9.26667	1.26233	6.53539e-40	5.07961e-39
gene-LOC107889460	4.84842	4.76991	4.27635	0	2.29717	2.5655	3.06596	0.00120268	0.00244901
gene-LOC107889469	7.00837	6.78284	7.15647	8.46638	8.63558	8.44224	-1.53289	1.9246e-19	9.13049e-19
gene-LOC107889470	8.80349	8.84221	8.4924	9.80114	9.97604	9.86614	-1.16421	1.46853e-24	8.02351e-24
gene-LOC107889471	13.32	13.3933	13.3647	12.2796	12.2125	12.2588	1.10893	5.46851e-219	2.17369e-217
gene-LOC107889472	12.3609	12.2623	12.3647	11.221	11.2112	11.2935	1.08802	8.77547e-114	1.68544e-112
gene-LOC107889473	9.75477	9.69159	9.55203	8.21583	8.22175	8.05218	1.50575	6.2683e-38	4.66334e-37
gene-LOC107889474	7.22498	7.48064	7.28245	5.78598	4.61409	5.78439	1.85909	1.50539e-09	4.75496e-09
gene-LOC107889479	8.88266	8.97372	8.73208	7.44779	6.78944	7.29643	1.66315	2.77083e-21	1.3864e-20
gene-LOC107889481	6.32337	6.94082	7.1409	4.38554	5.69749	5.84738	1.43019	0.000214707	0.000473393
gene-LOC107889494	7.29849	7.13317	7.75606	5.18509	5.3273	6.02136	1.88677	5.28338e-10	1.70866e-09
gene-LOC107889500	9.56257	9.71365	9.6069	6.74337	6.64642	6.81917	2.90187	2.36218e-93	3.74312e-92
gene-LOC107889504	18.1513	18.1698	18.1633	20.308	20.3836	20.3247	-2.17765	0	0
gene-LOC107889506	13.308	13.2322	13.2917	11.9155	12.0151	11.9081	1.3314	2.90872e-249	1.34314e-247
gene-LOC107889508	8.7894	8.92018	9.09332	10.1091	10.1568	9.94206	-1.13279	6.98158e-27	4.05081e-26
gene-LOC107889515	12.1157	12.16	12.1161	10.4174	10.4672	9.96176	1.83223	9.37683e-34	6.38688e-33
gene-LOC107889521	10.5416	10.4184	10.3558	9.03333	9.14812	8.67711	1.47618	8.49557e-41	6.73274e-40
gene-LOC107889526	11.6229	11.683	11.6298	10.5001	10.2694	10.1056	1.34374	2.01921e-65	2.3425e-64
gene-LOC107889529	10.4989	10.5735	10.6088	6.16513	6.23618	6.10107	4.41323	1.18616e-225	4.90239e-224
gene-LOC107889531	7.96311	7.82269	7.57092	6.89849	6.07796	6.58048	1.23908	2.38175e-07	6.59574e-07
gene-LOC107889534	8.50877	8.3485	8.43291	5.42674	4.16709	6.33884	2.89265	3.39989e-07	9.33008e-07
gene-LOC107889541	8.02218	7.9536	7.39174	5.09462	4.89285	5.6495	2.59725	2.57825e-19	1.21759e-18
gene-LOC107889542	8.68055	8.59721	8.2234	9.74276	9.58066	9.49775	-1.10128	8.07323e-17	3.49691e-16
gene-LOC107889544	11.4427	11.4543	11.5454	10.0902	10.31	10.0564	1.32731	5.09966e-78	6.85287e-77
gene-LOC107889547	7.78699	7.22819	7.28953	10.5403	10.1666	10.3617	-2.91851	9.1722e-95	1.46996e-93
gene-LOC107889551	5.68377	5.35128	5.43016	2.43897	4.05829	0	2.7413	0.000227983	0.000501462
gene-LOC107889553	8.12904	7.77102	8.03409	5.14057	4.68899	5.71852	2.77117	1.08829e-24	5.96557e-24
gene-LOC107889554	10.8351	10.9926	10.9325	12.0892	12.0813	12.0361	-1.14747	6.83299e-110	1.26154e-108
gene-LOC107889555	10.3966	10.4234	10.3693	9.31457	9.38336	9.30083	1.06492	9.09326e-41	7.20011e-40
gene-LOC107889557	7.70524	7.28823	7.23923	0	2.91167	2.5655	5.54855	2.60911e-23	1.38078e-22
gene-LOC107889558	9.81168	9.8704	10.0247	8.74444	8.56774	9.03937	1.10948	9.02338e-20	4.32217e-19
gene-LOC107889565	9.64317	9.81024	9.72517	7.40137	7.469	7.79689	2.16918	5.12149e-61	5.61866e-60
gene-LOC107889566	10.7525	10.8455	10.7099	9.37106	9.28116	9.37218	1.42886	2.04896e-74	2.64463e-73
gene-LOC107889567	9.00239	8.90348	8.86597	6.88506	6.75499	7.09052	2.01601	4.40044e-37	3.22269e-36
gene-LOC107889568	7.8804	8.14029	8.33024	9.90128	10.1234	9.92391	-1.85851	2.91202e-50	2.72586e-49
gene-LOC107889576	9.14872	9.51282	9.24668	10.5898	10.3823	10.3358	-1.13057	1.41593e-26	8.15204e-26
gene-LOC107889584	10.56	10.5727	10.6403	11.8133	11.9245	11.9504	-1.30556	2.66854e-123	5.54706e-122
gene-LOC107889585	7.20812	6.97775	7.53563	8.14434	8.60206	8.28047	-1.0988	2.07387e-08	6.14092e-08
gene-LOC107889586	8.48797	8.10733	8.11998	9.92444	10.0719	10.0176	-1.76151	3.88e-50	3.6246e-49
gene-LOC107889588	10.9217	10.8342	10.8813	12.0815	12.2431	12.1711	-1.28734	2.18458e-129	4.78915e-128
gene-LOC107889594	7.77559	7.97659	8.01713	6.07336	6.82308	6.86555	1.31186	1.34078e-08	4.0146e-08
gene-LOC107889595	12.4756	12.4784	12.5407	11.1235	11.0022	11.0797	1.42875	4.78723e-207	1.7864e-205
gene-LOC107889597	9.27955	9.54394	9.17777	8.23713	7.91358	7.70634	1.37373	8.7331e-19	4.04943e-18
gene-LOC107889604	7.44958	7.6389	7.45607	8.81697	8.97934	8.69005	-1.31986	5.62869e-19	2.62783e-18
gene-LOC107889605	5.32573	5.51099	5.35117	0	4.26826	2.83784	2.36598	0.00197399	0.00391366
gene-LOC107889606	7.65636	8.04344	7.71984	6.40988	6.64642	6.44448	1.32481	1.0168e-09	3.24125e-09
gene-LOC107889621	12.3796	12.2121	12.3871	13.6019	13.627	13.7165	-1.32097	1.48768e-179	4.69249e-178
gene-LOC107889622	3.51452	4.81142	5.32385	7.15504	7.14911	7.03748	-2.42118	1.03408e-10	3.45765e-10
gene-LOC107889626	12.2805	12.2145	12.2777	9.83471	10.1568	10.1516	2.20626	9.6194e-221	3.87958e-219
gene-LOC107889629	7.485	7.39449	7.10122	9.60616	9.52297	9.46549	-2.2067	4.8744e-61	5.34944e-60
gene-LOC107889630	10.0784	10.1856	10.3174	8.53249	8.46492	8.48249	1.70612	1.13293e-61	1.25201e-60
gene-LOC107889631	9.4912	9.38633	9.4499	7.4569	7.18836	6.80337	2.27251	1.84236e-49	1.70172e-48
gene-LOC107889632	11.547	11.9649	12.0444	10.4267	10.8524	10.7568	1.17908	6.73432e-10	2.16531e-09
gene-LOC107889633	6.27562	6.24537	6.33339	3.45296	4.61409	4.0865	2.23903	1.95719e-07	5.45455e-07
gene-LOC107889634	8.91418	8.83719	8.96876	5.63367	6.28528	6.77124	2.6275	8.30907e-35	5.79405e-34
gene-LOC107889638	4.66291	5.07271	4.83628	6.88506	6.85596	5.90773	-1.78268	1.99806e-06	5.20042e-06
gene-LOC107889645	7.77559	7.39449	7.58824	9.58347	9.40018	9.8119	-2.02139	1.02514e-44	8.76515e-44
gene-LOC107889647	3.81097	4.44012	4.02813	0	0	0	6.19878	7.8344e-05	0.00018033
gene-LOC107889654	9.58396	9.72048	9.19106	10.7859	10.921	10.7215	-1.29807	1.28092e-31	8.28506e-31
gene-LOC107889657	9.81168	9.59535	10.014	0	0	0	11.9826	5.27725e-24	2.8465e-23
gene-LOC107889658	6.25935	6.18348	6.2045	2.43897	2.63689	0	4.5103	7.14476e-12	2.53244e-11
gene-LOC107889659	3.89764	3.93885	5.35117	0	0	0	6.67233	8.36188e-06	2.08201e-05
gene-LOC107889669	2.99133	4.08141	4.02813	0	0	0	5.83857	0.000590709	0.0012429
gene-LOC107889675	6.32337	6.21476	6.43902	7.40137	7.67649	7.64561	-1.25951	8.76357e-09	2.65246e-08
gene-LOC107889679	8.71378	8.66672	8.76038	6.66694	5.80242	6.81917	2.22675	1.39393e-26	8.02605e-26
gene-LOC107889681	7.78699	8.04779	7.79637	6.68256	6.93502	6.6528	1.1294	2.11271e-08	6.25359e-08
gene-LOC107889682	7.49198	7.59203	7.19468	6.75818	5.3273	6.15186	1.24555	5.69354e-05	0.000132607
gene-LOC107889698	13.7222	13.6933	13.7141	10.74	10.6932	10.7172	2.99293	0	0
gene-LOC107889703	6.3996	6.29011	5.8108	5.09462	4.45151	5.24401	1.24106	0.0016011	0.00321171
gene-LOC107889705	7.61859	7.86766	7.89713	5.09462	3.67183	5.78439	2.74188	5.61823e-16	2.36173e-15
gene-LOC107889707	7.66874	6.98684	7.29657	9.17804	9.18416	9.24636	-1.86799	1.37446e-30	8.6759e-30
gene-LOC107889712	10.1792	10.2912	10.0971	8.86907	8.83839	9.019	1.28201	1.74671e-39	1.34656e-38
gene-LOC107889716	3.62025	4.14774	3.34894	0	0	0	5.79952	0.000648772	0.00135979
gene-LOC107889719	7.15632	6.82398	6.41333	5.92373	4.95486	5.14719	1.43553	4.97324e-05	0.000116352
gene-LOC107889720	8.8063	8.93668	9.17968	9.96171	9.93239	10.1056	-1.01939	2.41795e-20	1.17794e-19
gene-LOC107889725	9.51709	9.36209	9.48424	8.51951	8.09666	7.71481	1.30798	9.47203e-16	3.94798e-15
gene-LOC107889727	5.92983	6.05112	5.14807	3.12755	0	0	4.28617	2.08279e-07	5.79392e-07
gene-LOC107889728	7.45673	7.31012	7.261	5.31097	4.16709	5.84738	2.10441	3.63965e-10	1.18676e-09
gene-LOC107889730	9.55592	9.6233	9.57973	7.48388	6.96547	7.36261	2.30104	6.37533e-61	6.98334e-60
gene-LOC107889732	7.37601	7.28086	7.49946	9.53699	9.49715	9.5051	-2.1311	1.741e-66	2.04899e-65
gene-LOC107889736	5.22876	4.54228	5.70888	7.10956	7.52118	7.19109	-2.07473	7.34274e-11	2.47569e-10
gene-LOC107889737	5.63415	6.4432	6.27752	2.43897	0	0	5.47296	2.82564e-10	9.25817e-10
gene-LOC107889738	10.9288	11.0657	10.8117	12.2233	12.138	12.1314	-1.22657	8.58734e-90	1.30623e-88
gene-LOC107889739	10.9371	11.0055	10.8707	9.32455	9.38618	8.99833	1.69433	2.22943e-74	2.8758e-73
gene-LOC107889743	6.95884	7.06615	7.07688	4.78321	4.76019	4.67796	2.33744	9.34195e-14	3.59175e-13
gene-LOC107889744	6.68193	7.09165	7.38515	8.3876	7.91358	8.03874	-1.05113	1.2111e-06	3.20373e-06
gene-LOC107889749	9.06693	9.09424	9.12532	7.17725	6.35594	7.2851	2.10409	1.96818e-29	1.21313e-28
gene-LOC107889760	5.38693	6.29011	5.9243	4.13624	4.26826	4.0865	1.80905	0.000111201	0.000252286
gene-LOC107889765	5.35665	5.29386	6.30572	7.20994	7.2881	6.40315	-1.30102	0.000233508	0.000512901
gene-LOC107889768	10.2662	10.4251	10.2518	11.7071	11.7154	11.7331	-1.4025	4.24884e-124	8.88739e-123
gene-LOC107889771	10.4095	10.4679	10.5266	12.0778	12.2388	12.1086	-1.67428	1.76687e-188	5.90508e-187
gene-LOC107889773	4.50623	3.16421	4.27635	5.66544	5.07143	6.77124	-1.9905	0.000303819	0.000659594
gene-LOC107889778	4.89129	4.14774	5.40431	6.11997	6.28528	5.90773	-1.23536	0.00305738	0.00592449
gene-LOC107889784	9.0832	8.90348	8.95992	10.2494	10.2966	10.2784	-1.2931	1.31759e-49	1.22021e-48
gene-LOC107889786	11.6237	11.5467	11.6353	12.7026	12.6857	12.8492	-1.14555	1.26813e-119	2.54912e-118
gene-LOC107889787	16.4115	16.4179	16.4199	18.3268	18.3261	18.3344	-1.91269	0	0
gene-LOC107889792	1.45313	3.60291	0.82028	5.75678	4.76019	5.19641	-3.071	0.000154024	0.000344764
gene-LOC107889797	5.77817	5.56052	5.23863	3.71831	3.51599	0	2.58943	0.000182804	0.000405803
gene-LOC107889800	9.83657	9.8753	9.68413	8.31933	8.64502	8.14912	1.41966	1.61385e-28	9.72701e-28
gene-LOC107889803	6.33894	6.03368	5.45556	7.44779	6.8881	7.11633	-1.20037	4.51571e-05	0.000106063
gene-LOC107889808	3.81097	2.88197	3.11395	0	0	0	5.339	0.00479818	0.0090626
gene-LOC107889832	8.75208	8.79642	8.57583	7.73662	7.45834	7.60061	1.10928	3.07955e-13	1.15851e-12
gene-LOC107889848	6.33894	5.88607	5.57624	0	3.94061	4.18734	2.56817	8.87996e-05	0.000203332
gene-LOC107889849	10.6992	10.6633	10.7476	12.7566	12.7321	12.7316	-2.03686	0	0
gene-LOC107889863	8.24101	8.40722	8.3473	9.58763	9.26595	9.26378	-1.05049	2.77075e-16	1.17809e-15
gene-LOC107889869	9.54589	9.71638	9.42921	7.61984	7.62019	7.1666	2.08985	5.50592e-46	4.81549e-45
gene-LOC107889892	5.75515	4.85177	5.48051	6.51826	7.35862	5.84738	-1.31678	0.00123302	0.00250741
gene-LOC107889899	10.4369	10.2857	10.2161	9.04244	9.22878	9.076	1.20019	4.1125e-36	2.95615e-35
gene-LOC107889958	9.20716	8.92491	9.27013	7.98348	8.28347	7.69782	1.13834	1.20472e-12	4.41219e-12
gene-LOC107889971	8.4704	8.60313	8.35069	6.92499	6.52901	6.73838	1.7436	1.28545e-21	6.48709e-21
gene-LOC107889975	10.2498	10.3972	10.4917	6.33282	6.35594	6.12669	4.12531	1.86665e-181	5.94703e-180
gene-LOC107889981	11.65	11.6175	11.6581	12.638	12.682	12.6789	-1.02445	6.43587e-161	1.80626e-159
gene-LOC107889982	7.2499	6.69684	6.7779	8.39709	7.73068	7.86697	-1.1093	1.70522e-06	4.45983e-06
gene-LOC107890001	12.8994	12.9008	12.923	14.7471	14.7644	14.6784	-1.82271	0	0
gene-LOC107890019	11.6671	11.5467	11.4808	10.1768	10.2995	10.1024	1.37289	3.24603e-86	4.74298e-85
gene-LOC107890053	6.48606	6.5328	6.75762	6.00048	5.01433	4.87222	1.22003	0.000792844	0.00164689
gene-LOC107890060	8.16879	8.02592	7.99131	10.3034	10.1285	10.1609	-2.14192	4.34762e-95	6.9977e-94
gene-LOC107890065	7.29051	6.82398	6.95752	3.29941	3.67183	0	4.25038	5.26188e-18	2.37609e-17
gene-LOC107890069	11.6391	11.4469	11.5769	10.2792	10.1234	9.94566	1.43343	4.44725e-72	5.59214e-71
gene-LOC107890070	7.67489	7.52499	7.35847	8.63635	8.89089	8.94532	-1.31021	2.37209e-17	1.04696e-16
gene-LOC107890077	0	1.761	0	2.70668	4.53509	3.97808	-4.13635	0.00441197	0.00836931
gene-LOC107890092	6.81036	6.90292	6.9306	5.84267	5.80242	5.96567	1.02313	0.000139818	0.000314253
gene-LOC107890100	9.58396	9.47295	9.69883	7.12107	6.35594	6.56182	2.87299	3.9811e-65	4.60419e-64
gene-LOC107890103	7.65636	7.45468	7.22454	0	0	2.83784	6.43491	5.65611e-20	2.72449e-19
gene-LOC107890108	2.82438	4.08141	3.11395	0	0	0	5.47348	0.00305571	0.00592144
gene-LOC107890112	6.29171	5.86651	6.12758	4.53062	4.61409	3.06684	1.94048	3.53718e-05	8.38595e-05
gene-LOC107890121	9.37516	9.21903	9.4499	10.6426	10.8916	10.7475	-1.41339	3.94691e-56	4.03473e-55
gene-LOC107890130	4.39144	3.78063	3.72814	0	0	0	6.07212	0.000160001	0.000357462
gene-LOC107890131	8.71676	8.79384	8.90797	11.1782	11.1627	11.0143	-2.31337	2.42261e-178	7.58112e-177
gene-LOC107890134	6.472	6.50776	6.71619	7.9058	7.2638	7.55416	-1.03889	8.39691e-06	2.09049e-05
gene-LOC107890152	9.15093	9.11096	9.10139	7.25241	7.84153	7.22706	1.66223	3.6198e-24	1.95965e-23
gene-LOC107890154	5.35665	4.89103	5.88745	0	0	0	7.56943	1.23187e-08	3.69532e-08
gene-LOC107890176	6.91795	7.02263	6.71619	8.13869	8.03339	7.99768	-1.17496	1.41049e-10	4.68661e-10
gene-LOC107890180	12.2412	12.0621	12.1136	8.78478	9.09057	8.83309	3.23803	0	0
gene-LOC107890186	6.27562	4.33017	5.59921	7.87894	8.14402	8.14912	-2.48651	5.04909e-14	1.964e-13
gene-LOC107890196	3.89764	3.93885	3.55096	0	0	0	5.86547	0.000440033	0.000938667
gene-LOC107890202	2.16222	3.28701	4.02813	0	0	0	5.36799	0.00517383	0.00972951
gene-LOC107890212	4.05677	4.38619	3.11395	5.75678	6.30922	5.71852	-2.08434	1.78792e-05	4.33627e-05
gene-LOC107890236	5.73174	5.45969	5.2676	6.53556	6.98045	6.9397	-1.35318	6.77917e-06	1.69982e-05
gene-LOC107890256	4.13021	3.28701	3.80918	0	0	0	5.84007	0.000534403	0.00112907
gene-LOC107890274	4.39144	5.99817	5.9243	3.29941	0	0	3.94733	1.1209e-05	2.76357e-05
gene-LOC107890285	5.16029	5.7855	5.05144	6.77284	7.22657	7.01021	-1.66659	7.50758e-08	2.14735e-07
gene-LOC107890314	8.88796	8.43072	8.52875	9.79755	9.69864	9.68615	-1.10286	1.00685e-18	4.65809e-18
gene-LOC107890315	7.07497	6.72969	6.4517	7.97082	8.27134	8.01836	-1.32812	1.86728e-10	6.17523e-10
gene-LOC107890323	7.90152	7.38764	7.79637	8.75555	9.09746	9.01557	-1.25547	1.65132e-14	6.55032e-14
gene-LOC107890332	9.35424	9.69159	9.50567	11.6317	11.7938	11.6913	-2.18349	6.87327e-170	2.03914e-168
gene-LOC107890337	0	0	0	2.43897	4.05829	3.86085	-6.23062	0.000533399	0.00112702
gene-LOC107890358	4.66291	3.60291	4.27635	6.37186	5.58433	6.63505	-2.08253	3.98309e-06	1.01601e-05
gene-LOC107890359	3.40042	3.5051	0	5.42674	4.89285	5.14719	-2.41112	0.002629	0.00513663
gene-LOC107890391	10.1781	10.2857	10.1221	11.3129	11.3732	11.3421	-1.14657	5.43746e-75	7.06424e-74
gene-LOC107890406	6.45781	4.33017	4.98322	6.65116	7.40379	6.98242	-1.52936	0.000520031	0.00109988
gene-LOC107890412	10.3103	10.3972	10.4201	11.5242	11.3668	11.5833	-1.11823	7.14122e-63	8.01759e-62
gene-LOC107890433	5.75515	6.16759	5.75052	7.85847	7.33549	7.09052	-1.57781	1.12849e-08	3.39196e-08
gene-LOC107890434	6.36959	6.05112	6.36053	7.41077	7.38138	7.80485	-1.28917	4.2618e-08	1.23853e-07
gene-LOC107890440	9.8297	9.71228	9.52829	8.51951	8.74054	8.25165	1.18056	7.92653e-19	3.6819e-18
gene-LOC107890441	9.77923	9.87775	9.83569	10.7269	10.9716	10.8701	-1.0277	1.82513e-39	1.4065e-38
gene-LOC107890442	8.08816	7.90649	7.61667	8.91275	9.37488	9.74109	-1.50292	9.77609e-16	4.07257e-15
gene-LOC107890443	6.35435	6.78284	6.2045	7.55346	7.7999	7.5159	-1.16812	4.48435e-07	1.2201e-06
gene-LOC107890446	8.57602	8.5853	8.33367	6.60275	7.12233	6.77124	1.66756	4.82597e-19	2.25906e-18
gene-LOC107890465	9.3995	9.1418	9.03555	7.60353	6.80636	7.34089	1.91377	5.99421e-26	3.39437e-25
gene-LOC107890469	9.14208	9.22672	9.15081	10.174	10.4088	10.412	-1.16232	3.65187e-36	2.62862e-35
gene-LOC107890471	7.03729	7.40808	7.64454	6.88506	5.99183	5.61371	1.12355	0.00038129	0.000818646
gene-LOC107890478	11.2894	11.4714	11.221	12.699	12.6615	12.6983	-1.35562	9.34415e-132	2.0904e-130
gene-LOC107890479	10.6281	10.4792	10.5355	8.32431	8.71389	8.57844	2.00773	5.68574e-85	8.19263e-84
gene-LOC107890481	12.101	12.088	11.5747	10.4734	10.4033	10.3386	1.53548	1.94472e-20	9.50106e-20
gene-LOC107890485	12.8886	12.9152	12.9153	11.6407	11.5247	11.4456	1.36658	1.36336e-189	4.59038e-188
gene-LOC107890488	3.81097	4.01189	4.02813	0	0	0	6.0246	0.000190898	0.000423031
gene-LOC107890491	2.63554	4.14774	4.53647	0	0	0	6.0481	0.000281103	0.000612628
gene-LOC107890492	12.1844	12.1216	12.1804	10.6936	10.7136	10.6191	1.48699	2.80861e-197	9.9201e-196
gene-LOC107890494	6.63224	6.4432	5.86867	3.83468	5.07143	4.74566	1.76223	3.79877e-05	8.97894e-05
gene-LOC107890498	10.4021	10.445	10.5459	8.93573	9.11114	9.02241	1.44456	9.10298e-60	9.80179e-59
gene-LOC107890499	8.68055	8.96914	8.77559	7.3534	7.5616	7.63672	1.29854	6.21397e-17	2.70265e-16
gene-LOC107890510	12.8642	12.8817	12.8697	11.5339	11.4613	11.6891	1.30739	2.76599e-152	7.27651e-151
gene-LOC107890513	14.7102	14.7033	14.7068	13.2457	13.2081	13.1504	1.50462	0	0
gene-LOC107890515	13.3268	13.2956	13.3287	14.778	14.863	14.7862	-1.49243	0	0
gene-LOC107890516	11.6485	11.7809	11.5923	12.8876	13.0176	13.0013	-1.2939	2.94934e-140	7.07485e-139
gene-LOC107890519	5.19493	5.2032	5.01773	2.93241	0	0	3.87932	3.5971e-05	8.52133e-05
gene-LOC107890526	8.15126	7.8176	7.39831	6.31289	6.04982	6.56182	1.50715	2.91248e-09	9.05908e-09
gene-LOC107890531	8.61491	9.10054	8.76038	7.99603	6.75499	6.91049	1.51079	0.000303595	0.00065913
gene-LOC107890534	11.3386	11.3102	11.3272	5.69653	5.23033	6.44448	5.4698	2.4497e-71	3.0555e-70
gene-LOC107890535	8.96524	8.60609	8.78563	9.95047	10.1419	10.1008	-1.27587	1.83152e-31	1.18054e-30
gene-LOC107890538	9.53072	9.33209	9.37368	10.3772	10.5846	10.425	-1.05138	5.0614e-32	3.30579e-31
gene-LOC107890541	4.33043	4.96647	4.98322	7.60353	7.52118	7.66323	-2.84604	3.02316e-25	1.68189e-24
gene-LOC107890543	10.2176	10.4968	10.277	8.01466	7.2515	7.65444	2.66117	5.33548e-75	6.93317e-74
gene-LOC107890545	10.2165	10.1747	10.2752	9.04546	9.30516	9.08583	1.07617	2.34475e-30	1.47258e-29
gene-LOC107890547	7.68711	7.51873	7.90637	6.89849	6.33277	6.44448	1.13643	8.35927e-07	2.2313e-06
gene-LOC107890557	4.39144	5.35128	4.94786	0	0	0	7.06945	3.82484e-07	1.04582e-06
gene-LOC107890561	4.89129	4.21115	4.67265	0	0	0	6.72504	3.26999e-06	8.38969e-06
gene-LOC107890563	8.823	9.13364	8.98412	5.27022	5.50364	6.5989	3.09765	3.3549e-36	2.41596e-35
gene-LOC107890570	11.74	11.8322	11.8588	13.408	13.2976	13.4114	-1.56214	1.74875e-290	9.81155e-289
gene-LOC107890572	8.06961	8.03032	8.01286	4.89465	6.15924	4.98857	2.60923	5.17443e-20	2.49569e-19
gene-LOC107890580	11.7579	11.8186	11.6784	10.1192	10.1132	10.4094	1.53309	1.09969e-92	1.72704e-91
gene-LOC107890583	2.82438	3.5051	2.83309	7.33376	7.91358	7.5159	-4.68527	6.30154e-35	4.40725e-34
gene-LOC107890587	9.27551	9.28682	9.31244	5.63367	4.76019	4.18734	4.32742	1.90315e-81	2.64779e-80
gene-LOC107890598	6.54094	6.99587	6.61839	7.77354	7.89788	8.07209	-1.19325	7.27828e-09	2.21369e-08
gene-LOC107890620	8.82577	8.8397	8.80058	5.63367	6.54925	5.46095	2.88877	1.77844e-38	1.34054e-37
gene-LOC107890623	10.2844	10.4532	10.3826	11.6362	11.5933	11.6444	-1.24992	2.40357e-101	4.10193e-100
gene-LOC107890629	10.5272	10.6121	10.6616	11.6551	11.7611	11.6472	-1.08682	1.31568e-78	1.77855e-77
gene-LOC107890630	7.36845	7.47419	6.85627	8.49319	8.61171	8.74071	-1.36856	6.11572e-14	2.3709e-13
gene-LOC107890635	9.64787	9.52846	9.46091	10.936	10.9093	11.0715	-1.42839	1.30413e-75	1.70937e-74
gene-LOC107890638	8.64967	8.74647	8.73727	7.33376	7.41487	8.11112	1.05279	3.15263e-08	9.23473e-08
gene-LOC107890641	5.1248	4.21115	3.55096	5.8146	6.46652	5.84738	-1.6874	0.000434001	0.000926484
gene-LOC107890648	8.33331	8.30556	8.50766	7.1438	7.2638	6.99638	1.25346	1.90434e-13	7.22358e-13
gene-LOC107890650	6.79914	7.31012	7.55925	5.56794	2.91167	5.0434	2.40914	2.30449e-08	6.80633e-08
gene-LOC107890651	9.85564	9.9608	9.90301	10.9919	11.0834	11.1517	-1.16999	2.28838e-64	2.62168e-63
gene-LOC107890654	9.52392	9.5424	9.47495	4.22421	5.66075	2.83784	4.90405	2.42702e-11	8.37861e-11
gene-LOC107890656	6.44348	6.05112	6.80779	4.53062	5.46153	5.24401	1.37028	0.000328603	0.000710627
gene-LOC107890657	4.9734	6.23015	5.05144	2.70668	3.51599	2.5655	2.72152	3.69035e-05	8.73277e-05
gene-LOC107890670	7.68711	8.1115	7.94723	6.02519	6.91955	6.10107	1.53576	1.68888e-09	5.32181e-09
gene-LOC107890671	10.4858	10.4234	10.5355	9.23474	9.45485	9.47549	1.09304	7.25789e-36	5.18479e-35
gene-LOC107890680	10.1802	9.91512	10.1534	12.306	12.302	12.1971	-2.18301	1.95001e-243	8.80559e-242
gene-LOC107890685	11.3998	11.3679	11.3849	9.53699	9.49193	9.60645	1.83934	2.89033e-178	9.03584e-177
gene-LOC107890688	5.52946	4.68312	5.17889	3.45296	0	3.59324	2.30397	0.00259808	0.00507951
gene-LOC107890689	5.08841	5.7855	5.14807	2.43897	0	0	4.68835	1.28203e-06	3.38557e-06
gene-LOC107890695	12.2071	12.2769	12.22	10.725	10.5736	10.7109	1.56299	2.12037e-195	7.40671e-194
gene-LOC107890697	11.4971	11.3674	11.367	7.93216	7.60092	8.21031	3.47836	2.65129e-252	1.24144e-250
gene-LOC107890699	6.91795	7.13317	6.9486	5.3506	6.26094	5.90773	1.1371	0.000108654	0.000246693
gene-LOC107890703	14.0628	14.0779	14.0483	12.2602	12.9383	12.9322	1.31996	1.2943e-10	4.30821e-10
gene-LOC107890704	11.3386	11.4145	11.2549	13.0162	13.1536	13.1365	-1.76617	1.16572e-281	6.30601e-280
gene-LOC107890709	5.32573	3.78063	4.48806	2.43897	0	0	3.97442	0.00058481	0.00123118
gene-LOC107890710	3.89764	5.90537	5.2676	2.70668	0	0	4.24514	3.39354e-05	8.05958e-05
gene-LOC107890712	11.4544	11.4743	11.354	9.30451	9.53317	9.02922	2.12796	9.43626e-115	1.82898e-113
gene-LOC107890714	6.472	6.11882	5.296	8.03304	8.05479	8.19828	-2.07829	6.21197e-16	2.60734e-15
gene-LOC107890716	6.10398	6.69684	6.34702	3.29941	3.51599	3.43818	3.11163	2.46134e-11	8.49524e-11
gene-LOC107890724	6.44348	7.22819	6.46427	8.14434	8.69129	8.67711	-1.77237	2.67305e-14	1.0517e-13
gene-LOC107890726	6.04823	5.4065	6.2045	7.78805	7.89788	7.71481	-1.89376	8.67568e-15	3.47839e-14
gene-LOC107890727	8.81746	8.80158	8.35407	10.2375	10.0927	10.2156	-1.51445	1.03181e-36	7.50276e-36
gene-LOC107890728	2.63554	3.16421	4.02813	0	0	0	5.4161	0.00390419	0.00745559
gene-LOC107890729	7.03729	7.13317	7.57092	8.46186	8.2895	8.66404	-1.21719	7.94564e-11	2.67456e-10
gene-LOC107890735	9.92821	8.28361	8.65196	6.9118	7.73068	6.31675	2.04133	0.00139525	0.00282004
gene-LOC107890736	8.45262	8.70025	8.45511	9.39732	9.52808	9.70328	-1.00857	2.17554e-16	9.29193e-16
gene-LOC107890741	7.56	7.90169	7.80133	4.53062	5.93142	5.6495	2.31606	9.619e-15	3.85027e-14
gene-LOC107890745	11.643	11.6465	11.6474	14.5242	14.54	14.5321	-2.88677	0	0
gene-LOC107890746	5.38693	4.54228	4.67265	0	0	3.26443	3.35686	0.000951536	0.00195906
gene-LOC107890750	8.72567	8.5853	8.71903	10.0887	10.1352	10.1216	-1.43944	6.03534e-55	6.05827e-54
gene-LOC107890752	10.7445	10.912	10.824	11.8587	11.9552	11.9602	-1.09658	1.25644e-84	1.8006e-83
gene-LOC107890755	8.42005	8.47013	8.64921	6.89849	5.73332	5.24401	2.39066	2.31015e-16	9.85224e-16
gene-LOC107890759	11.2687	11.2572	11.2353	10.2624	10.1115	10.1824	1.06619	9.69283e-66	1.12778e-64
gene-LOC107890761	11.9329	12.0068	11.9102	10.5857	10.5797	10.5462	1.38039	1.33366e-153	3.5497e-152
gene-LOC107890763	11.0294	11.0727	10.8666	12.7856	12.9597	12.8514	-1.87573	4.37399e-235	1.88904e-233
gene-LOC107890766	10.772	10.8505	10.8361	9.29692	9.08365	9.18671	1.6278	1.81757e-91	2.81677e-90
gene-LOC107890767	7.31433	6.97775	7.21713	9.35166	9.56086	9.57423	-2.33103	1.92808e-63	2.18287e-62
gene-LOC107890769	11.3053	11.2378	11.2233	12.3129	12.4146	12.3405	-1.10099	6.20468e-126	1.32539e-124
gene-LOC107890770	10.4531	10.4351	10.5228	8.80275	8.12391	8.2043	2.05896	2.3864e-52	2.30601e-51
gene-LOC107890776	11.4145	11.5042	11.5309	9.2134	8.9681	8.9703	2.42801	3.32342e-214	1.2895e-212
gene-LOC107890777	11.7078	11.7178	11.6808	12.827	12.7549	12.7694	-1.08256	2.23488e-176	6.90168e-175
gene-LOC107890779	7.73497	7.77627	8.14752	9.06941	9.43323	9.22576	-1.35286	2.93075e-19	1.38189e-18
gene-LOC107890783	5.16029	6.16759	5.72985	0	2.63689	3.97808	2.99936	3.53048e-05	8.37071e-05
gene-LOC107890785	6.1751	6.26044	6.66268	0	3.51599	0	4.58405	0.00515154	0.00968961
gene-LOC107890792	8.5956	8.67798	8.51371	10.2415	10.3552	10.4632	-1.76116	2.50516e-74	3.22819e-73
gene-LOC107890798	12.2435	12.243	12.3098	10.9433	10.7034	10.6885	1.48149	6.41941e-126	1.3708e-124
gene-LOC107890801	9.94739	10.1905	10.0859	11.6679	11.6565	11.5332	-1.54267	1.57337e-109	2.89639e-108
gene-LOC107890802	8.37921	8.45056	8.48933	7.37278	7.59119	7.03748	1.0953	2.94798e-10	9.65104e-10
gene-LOC107890806	9.76921	10.1527	9.89839	8.54535	8.41063	8.21031	1.55548	8.45151e-34	5.76529e-33
gene-LOC107890807	8.42371	8.68079	8.75783	10.726	10.7675	10.7475	-2.11979	1.0313e-118	2.05805e-117
gene-LOC107890820	6.63224	7.26601	6.92151	7.75889	7.882	8.25165	-1.02012	3.59871e-06	9.20623e-06
gene-LOC107890822	10.1942	10.3575	10.3017	11.2442	11.3561	11.318	-1.02025	9.00131e-57	9.29602e-56
gene-LOC107890823	10.9624	11.1147	10.916	12.2426	12.1779	12.2106	-1.21095	5.64647e-108	1.02253e-106
gene-LOC107890824	6.41437	6.77236	6.27752	5.3506	5.76829	4.5322	1.2241	0.00104855	0.00214918
gene-LOC107890829	8.21593	8.31281	8.43291	10.4577	10.5883	10.5663	-2.21662	6.68531e-125	1.4133e-123
gene-LOC107890830	2.99133	4.01189	3.88591	6.11997	4.36279	5.4201	-1.85732	0.00228568	0.00449927
gene-LOC107890832	8.68055	8.83719	8.77306	6.37186	7.05314	6.6528	2.06318	3.41844e-29	2.0936e-28
gene-LOC107890834	5.99025	6.23015	5.83035	3.29941	0	0	4.41451	0.00260364	0.00508976
gene-LOC107890835	9.85293	10.0361	10.1822	7.43862	7.38138	7.94825	2.42423	5.93172e-62	6.57582e-61
gene-LOC107890840	8.82853	8.70852	8.6899	7.8377	7.35862	7.72323	1.08943	4.42873e-12	1.58401e-11
gene-LOC107890850	9.48596	9.27574	9.59409	12.0652	12.1459	11.9911	-2.61216	3.44755e-280	1.85233e-278
gene-LOC107890855	5.92983	5.37915	4.79708	6.16513	6.18534	7.07744	-1.12207	0.0044117	0.00836904
gene-LOC107890860	10.7834	10.6209	10.6609	9.41845	9.05562	9.08256	1.49329	3.70968e-51	3.5235e-50
gene-LOC107890862	9.9638	9.96656	9.97393	8.40182	8.62131	8.92721	1.30587	2.63877e-27	1.5472e-26
gene-LOC107890868	12.8318	12.7393	12.8567	11.1741	11.0483	10.9831	1.73882	3.18878e-242	1.43078e-240
gene-LOC107890869	7.86435	8.03908	7.90637	3.29941	3.51599	4.93157	3.91746	3.58451e-31	2.29438e-30
gene-LOC107890871	8.80069	8.92254	8.94206	5.56794	4.61409	6.1766	3.32313	6.00988e-44	5.05407e-43
gene-LOC107890885	8.83678	8.714	8.75015	7.57871	6.8881	7.3946	1.45252	1.0656e-16	4.59836e-16
gene-LOC107890889	10.2804	10.3399	10.2938	8.90944	8.74054	9.15904	1.35936	1.25246e-39	9.67777e-39
gene-LOC107890892	9.72545	9.85435	9.85848	10.8795	10.8027	10.766	-1.0033	1.05188e-43	8.80386e-43
gene-LOC107890899	7.12971	7.46772	7.46235	9.18628	9.41955	9.2228	-1.92148	9.60972e-41	7.60809e-40
gene-LOC107890900	4.84842	4.68312	3.95877	6.65116	6.91955	6.31675	-2.15802	7.83568e-09	2.37934e-08
gene-LOC107890901	9.06459	8.43736	9.05229	10.3688	10.6126	10.9001	-1.76612	3.66215e-13	1.37295e-12
gene-LOC107890906	13.3528	13.3148	13.3084	11.4941	11.468	11.5091	1.83499	0	0
gene-LOC107890907	12.9099	12.862	12.9201	11.2216	11.2672	11.218	1.66255	0	0
gene-LOC107890908	2.4182	0	3.23622	4.59803	4.76019	5.0434	-2.6649	0.00258343	0.00505289
gene-LOC107890909	9.96254	9.96426	10.0342	7.4294	8.01895	8.02519	2.14767	6.23539e-56	6.35364e-55
gene-LOC107890923	8.23686	8.16852	7.91555	9.66826	9.91104	9.473	-1.5859	5.22444e-31	3.32927e-30
gene-LOC107890925	10.165	10.1024	10.1889	8.67198	8.1704	8.70288	1.61719	3.64597e-40	2.8527e-39
gene-LOC107890928	11.3176	11.3246	11.3151	9.76676	10.1047	9.5245	1.50312	6.38162e-50	5.93682e-49
gene-LOC107890937	10.6485	10.476	10.4161	12.7277	12.6817	12.6626	-2.17615	0	0
gene-LOC107890938	9.91918	9.95734	9.96953	12.8217	12.8508	12.75	-2.86	0	0
gene-LOC107890941	10.6073	10.6165	10.7263	11.7522	11.6996	11.7497	-1.08312	1.5517e-89	2.35466e-88
gene-LOC107890943	9.90355	9.60718	9.94844	8.30427	8.47024	8.90147	1.24974	1.12404e-17	5.01964e-17
gene-LOC107890944	14.1359	14.0242	14.0158	11.7326	11.6934	11.6394	2.37055	0	0
gene-LOC107890945	14.4213	14.4908	14.4999	9.92608	9.86333	9.95463	4.55655	0	0
gene-LOC107890948	5.58275	5.74322	6.36053	8.58743	8.22175	8.57379	-2.55024	8.61957e-30	5.35818e-29
gene-LOC107890949	13.8333	13.9082	13.8649	16.1439	16.2147	16.1799	-2.31056	0	0
gene-LOC107890953	7.41327	6.82398	6.62959	0	0	0	9.14958	9.56595e-14	3.67609e-13
gene-LOC107890961	10.0156	10.1293	10.3043	9.4711	8.83839	8.95965	1.03682	7.32372e-14	2.82969e-13
gene-LOC107890965	10.8018	10.6956	10.6806	12.6714	12.6499	12.7365	-1.96082	0	0
gene-LOC107890968	10.9145	10.7285	10.8583	12.4323	12.2825	12.3876	-1.53428	2.36969e-159	6.57785e-158
gene-LOC107890969	8.84225	8.73303	8.7981	10.0105	10.0418	9.84121	-1.1775	7.098e-33	4.73649e-32
gene-LOC107890972	6.13998	5.4065	5.5529	2.70668	2.91167	4.18734	2.42601	2.94129e-05	7.0181e-05
gene-LOC107890974	6.30763	5.03816	5.5529	7.40137	6.70173	6.56182	-1.23098	0.000750109	0.00156165
gene-LOC107890978	10.357	10.6063	10.7289	11.6392	11.7204	11.6377	-1.09343	2.97782e-45	2.56897e-44
gene-LOC107890986	7.65636	7.32453	7.84042	6.44692	5.99183	6.3606	1.35087	2.90131e-08	8.51824e-08
gene-LOC107890987	8.7894	8.45384	8.70056	10.1277	10.0111	9.9917	-1.39356	1.61381e-38	1.2179e-37
gene-LOC107890988	5.99025	5.86651	5.37798	4.13624	4.82804	4.37005	1.3391	0.00328928	0.00634479
gene-LOC107890990	2.82438	4.08141	4.67265	6.40988	6.07796	4.5322	-1.88728	0.00161551	0.00323859
gene-LOC107890991	9.05519	9.04506	8.80058	6.77284	5.50364	6.63505	2.57183	4.60287e-30	2.87367e-29
gene-LOC107890997	9.07392	9.17796	9.05021	6.65116	6.10556	6.10107	2.7984	3.25337e-56	3.33167e-55
gene-LOC107891001	9.99853	9.95503	9.95958	11.3408	11.2096	11.074	-1.2427	1.43994e-62	1.60953e-61
gene-LOC107891002	11.3221	11.3652	11.4135	10.122	10.2478	10.2727	1.15386	4.35861e-74	5.60179e-73
gene-LOC107891003	5.22876	5.37915	5.99529	4.13624	3.34125	4.37005	1.6198	0.00213968	0.00422564
gene-LOC107891005	7.94796	7.57405	7.38515	6.25141	6.04982	4.93157	1.81954	2.5812e-09	8.05316e-09
gene-LOC107891006	3.51452	4.14774	2.27165	0	0	0	5.53464	0.00271994	0.00530532
gene-LOC107891007	3.14096	4.81142	4.27635	6.23032	5.50364	6.1766	-1.82891	0.000219876	0.000484402
gene-LOC107891009	6.78784	7.20501	6.9486	9.27392	9.23504	9.37752	-2.31327	1.171e-56	1.20679e-55
gene-LOC107891011	11.5984	11.6113	11.5084	9.8136	10.1845	10.0414	1.55549	6.27667e-87	9.2394e-86
gene-LOC107891013	9.06224	8.87928	9.24668	6.46509	7.20121	7.07744	2.13798	1.95909e-30	1.23245e-29
gene-LOC107891014	6.6573	7.10005	7.14871	0	3.67183	3.97808	3.84025	0.00022446	0.00049409
gene-LOC107891015	8.15566	8.26878	8.28137	7.49276	6.6275	7.05093	1.13619	5.6385e-08	1.62484e-07
gene-LOC107891017	10.3693	10.1627	10.2806	8.86907	8.64971	8.60603	1.5601	1.34969e-51	1.29104e-50
gene-LOC107891019	8.03179	8.18835	8.40384	7.10956	5.90023	6.89567	1.49606	2.79523e-09	8.70591e-09
gene-LOC107891025	9.88378	10.1303	9.90301	8.06317	7.45834	7.79689	2.18275	6.32345e-55	6.34447e-54
gene-LOC107891028	9.14872	9.28498	9.25393	10.3951	10.3865	10.7035	-1.27311	1.46511e-37	1.08085e-36
gene-LOC107891032	9.27753	8.9851	8.99065	10.4104	10.5065	10.3563	-1.33751	6.85666e-43	5.64928e-42
gene-LOC107891035	8.12904	8.30556	7.7914	9.37827	9.22249	9.61553	-1.32803	1.69795e-18	7.79675e-18
gene-LOC107891039	9.48596	9.35333	9.54169	10.6396	10.4511	10.696	-1.13853	9.34017e-38	6.92431e-37
gene-LOC107891040	3.40042	3.16421	2.83309	4.22421	5.66075	5.29009	-2.15535	0.000897157	0.0018521
gene-LOC107891041	6.33894	6.34768	6.34702	5.38918	5.3273	5.14719	1.07151	0.00116999	0.00238605
gene-LOC107891043	11.2133	11.0886	11.001	7.6833	6.85596	7.74821	3.62649	7.96282e-44	6.68666e-43
gene-LOC107891045	6.02916	6.4432	6.30572	5.27022	4.76019	4.0865	1.51307	0.000196938	0.000435853
gene-LOC107891052	6.59382	6.90292	6.38717	4.22421	4.53509	4.87222	2.12771	1.03034e-08	3.10502e-08
gene-LOC107891054	11.5216	11.598	11.5339	9.62447	9.98907	9.77592	1.75121	4.56985e-112	8.61005e-111
gene-LOC107891055	8.2899	8.08212	7.93825	6.25141	6.26094	6.70475	1.70083	1.57163e-15	6.48157e-15
gene-LOC107891063	12.5584	12.645	12.7178	13.9793	14.0366	14.0277	-1.37251	2.90084e-286	1.59232e-284
gene-LOC107891067	7.96311	8.20402	8.3199	7.17725	6.44507	6.80337	1.33297	4.47701e-10	1.45404e-09
gene-LOC107891071	5.58275	6.19921	6.71619	2.43897	4.05829	0	3.50358	1.02434e-07	2.90326e-07
gene-LOC107891076	5.8881	6.37562	6.46427	4.59803	5.17928	3.73324	1.69149	0.00010173	0.000231661
gene-LOC107891078	10.4513	10.6092	10.4298	5.04717	5.27963	3.97808	5.68122	6.05328e-179	1.90083e-177
gene-LOC107891080	3.51452	5.00276	4.91162	0	0	0	6.72489	5.39629e-06	1.36169e-05
gene-LOC107891082	9.74165	9.75013	9.75233	6.89849	6.77232	6.73838	2.95213	2.3648e-107	4.25571e-106
gene-LOC107891083	6.98876	7.29556	7.1642	8.35387	8.85474	8.50219	-1.43428	1.8299e-15	7.52663e-15
gene-LOC107891086	6.96888	7.36691	7.17188	5.42674	6.21098	6.42396	1.11612	0.000136535	0.000307212
gene-LOC107891093	10.7884	10.8727	10.9011	9.0211	9.18416	9.3342	1.67312	1.80146e-82	2.52738e-81
gene-LOC107891097	9.42343	9.30692	9.27013	7.41077	6.58891	7.12906	2.2536	4.50964e-40	3.51847e-39
gene-LOC107891099	7.53993	7.40808	7.74065	6.68256	5.90023	6.58048	1.14653	4.02902e-06	1.02751e-05
gene-LOC107891103	11.6453	12.0121	11.3637	8.68367	7.84972	8.62862	3.26687	1.22085e-26	7.04421e-26
gene-LOC107891106	12.3206	12.396	12.4714	13.6887	13.7369	13.765	-1.33284	1.40635e-253	6.63414e-252
gene-LOC107891120	11.0858	11.2402	11.1323	9.39732	9.34624	9.77592	1.63626	1.36076e-64	1.5646e-63
gene-LOC107891121	8.06025	8.05213	8.29198	9.93099	9.84297	9.77186	-1.71371	1.26411e-52	1.22752e-51
gene-LOC107891125	9.28559	9.18192	9.10139	10.0975	10.4403	10.2021	-1.06305	8.84491e-25	4.8606e-24
gene-LOC107891129	5.60868	5.96176	5.64409	0	0	2.5655	5.02617	2.07089e-08	6.13268e-08
gene-LOC107891132	6.83253	7.28823	6.65173	6.37186	5.73332	5.50068	1.03905	0.00107827	0.00220766
gene-LOC107891137	11.664	11.4795	11.6481	9.89794	9.58802	9.92938	1.78577	6.58898e-102	1.12995e-100
gene-LOC107891140	10.3674	10.3662	10.4096	7.33376	7.6392	7.72323	2.81788	7.96959e-139	1.8917e-137
gene-LOC107891142	9.20291	9.22672	9.24486	10.4701	10.3681	10.2305	-1.13637	8.08033e-38	5.99524e-37
gene-LOC107891146	10.869	10.819	10.6833	11.9291	11.9347	11.9132	-1.13429	6.71206e-94	1.06894e-92
gene-LOC107891148	10.6383	10.6851	10.6313	11.6516	11.7524	11.7089	-1.05302	7.53e-89	1.13478e-87
gene-LOC107891150	7.29051	7.14133	6.71619	8.55387	8.74494	8.03874	-1.41462	3.94679e-11	1.34951e-10
gene-LOC107891153	5.73174	4.96647	4.98322	7.20994	7.77433	6.80337	-2.07657	4.53056e-10	1.47082e-09
gene-LOC107891160	11.6201	11.6087	11.6724	10.4644	10.5736	10.5883	1.09251	8.30552e-84	1.17827e-82
gene-LOC107891165	10.3541	10.2341	10.3949	9.33447	9.14812	9.23757	1.08693	7.85519e-34	5.36196e-33
gene-LOC107891177	10.2301	10.4276	10.4739	11.9126	11.8372	11.9007	-1.50268	6.75555e-123	1.39877e-121
gene-LOC107891184	8.07892	7.74447	7.85957	6.83004	6.60834	7.10348	1.04406	4.83778e-07	1.31372e-06
gene-LOC107891189	9.80749	9.75147	9.6774	10.9973	10.8796	10.7982	-1.14976	1.9021e-51	1.81617e-50
gene-LOC107891192	8.87466	9.1068	8.6547	9.94563	10.0525	9.80596	-1.04936	4.41808e-18	2.00133e-17
gene-LOC107891193	4.33043	5.67739	6.14329	0	2.91167	2.83784	3.48971	1.29182e-05	3.16824e-05
gene-LOC107891194	6.36959	5.7855	5.9243	4.22421	3.51599	3.97808	2.17905	2.68236e-06	6.92236e-06
gene-LOC107891195	8.97025	8.96685	8.77054	10.1588	10.0701	9.98821	-1.17157	7.57983e-33	5.05428e-32
gene-LOC107891204	10.4576	10.3809	10.6166	8.71057	8.74494	9.03937	1.65214	3.03096e-55	3.05748e-54
gene-LOC107891217	10.7415	10.7875	11.0424	11.8681	11.9533	11.9625	-1.06469	5.20736e-52	5.00754e-51
gene-LOC107891224	14.1121	14.0753	14.0979	12.936	12.9569	12.915	1.15925	0	0
gene-LOC107891226	5.58275	5.51099	4.98322	0	2.29717	2.5655	3.82767	1.975e-06	5.1425e-06
gene-LOC107891235	8.00763	7.97202	7.92921	8.96476	8.91058	9.134	-1.03978	1.16355e-15	4.82656e-15
gene-LOC107891241	11.9158	11.9516	11.9852	10.9714	10.9191	10.9094	1.01765	2.09477e-97	3.44598e-96
gene-LOC107891242	12.0176	12.0522	11.9378	13.3675	13.3389	13.453	-1.38443	2.17726e-246	9.93082e-245
gene-LOC107891243	11.501	11.33	11.5339	12.814	12.8957	12.8262	-1.38823	1.08158e-160	3.03149e-159
gene-LOC107891246	6.68193	6.56955	6.72666	4.30713	5.41816	3.97808	2.00832	4.22526e-07	1.15178e-06
gene-LOC107891251	4.05677	3.5051	2.27165	0	0	0	5.47844	0.00330403	0.00637129
gene-LOC107891256	10.1802	10.1405	10.1447	12.3558	12.4671	12.3803	-2.2475	0	0
gene-LOC107891257	18.0979	18.1322	18.1331	20.5473	20.6015	20.5419	-2.44263	0	0
gene-LOC107891258	12.7569	12.7952	12.7502	11.2001	11.0782	11.1049	1.63812	1.61914e-305	9.65695e-304
gene-LOC107891259	12.2217	12.2133	12.2318	10.859	10.791	10.7371	1.42535	4.88503e-194	1.69241e-192
gene-LOC107891261	6.08563	6.21476	6.31962	6.951	7.67649	7.30767	-1.13859	1.09827e-05	2.70998e-05
gene-LOC107891266	12.487	12.3556	12.2525	10.6276	10.5944	10.4302	1.81498	3.32089e-164	9.53553e-163
gene-LOC107891268	6.77645	6.61715	6.93963	6.16513	4.45151	5.71852	1.18359	0.00154536	0.0031064
gene-LOC107891273	13.9314	13.9365	13.949	12.5904	12.623	12.5012	1.36682	0	0
gene-LOC107891275	7.36084	7.49981	7.54157	6.11997	6.8881	6.07499	1.07273	3.3509e-05	7.9622e-05
gene-LOC107891279	7.25811	7.1167	6.95752	4.66244	5.17928	5.71852	1.89876	2.60625e-09	8.13009e-09
gene-LOC107891283	8.99503	9.17994	9.14302	6.83004	6.54925	6.58048	2.45714	6.31533e-53	6.16842e-52
gene-LOC107891284	3.51452	3.93885	4.15757	0	0	0	5.96166	0.00028091	0.000612228
gene-LOC107891285	9.25514	9.27759	9.44198	10.5392	10.6221	10.4404	-1.2087	2.14891e-44	1.8236e-43
gene-LOC107891287	5.16029	5.23405	4.83628	2.43897	2.63689	0	3.35808	4.93111e-05	0.000115401
gene-LOC107891289	8.02218	7.61565	7.60536	4.13624	2.91167	2.83784	4.43487	1.38912e-30	8.76669e-30
gene-LOC107891290	9.27753	9.19962	9.21914	10.1033	10.2891	10.3724	-1.02739	2.37213e-28	1.42391e-27
gene-LOC107891292	11.641	11.712	11.5714	10.1823	10.1285	10.1702	1.48238	1.04098e-131	2.32715e-130
gene-LOC107891293	11.8962	11.8578	11.892	10.096	9.95912	9.68615	1.95808	1.59754e-141	3.86579e-140
gene-LOC107891295	9.28358	8.98963	9.08317	6.14273	6.28528	6.44448	2.84602	6.79716e-60	7.33557e-59
gene-LOC107891297	9.22193	9.25144	9.40008	7.95162	7.882	8.5168	1.15077	3.3904e-13	1.27228e-12
gene-LOC107891298	8.85585	8.74914	8.6045	6.89849	6.85596	6.29432	2.0406	4.80835e-28	2.86297e-27
gene-LOC107891301	2.99133	2.31679	2.48401	6.09685	5.80242	4.5322	-3.22572	6.39283e-07	1.72053e-06
gene-LOC107891305	9.25923	9.27574	9.43242	6.40988	7.22657	7.26216	2.3252	1.53099e-37	1.12931e-36
gene-LOC107891307	7.80392	7.48706	7.61103	4.38554	4.82804	4.37005	3.15861	5.93864e-26	3.3638e-25
gene-LOC107891309	8.38673	8.25003	8.14362	6.16513	6.44507	5.19641	2.25597	2.43351e-19	1.15001e-18
gene-LOC107891310	8.2327	8.13212	8.07153	2.43897	0	4.37005	5.13479	8.1162e-06	2.02307e-05
gene-LOC107891311	9.82556	9.77264	9.80391	7.52776	7.54153	7.71481	2.21005	3.27772e-78	4.41579e-77
gene-LOC107891313	8.84225	8.37297	8.88245	6.92499	6.35594	7.05093	1.91524	2.97944e-20	1.44771e-19
gene-LOC107891315	6.55435	6.6054	7.49334	5.97535	5.58433	4.37005	1.51609	0.00016337	0.000364757
gene-LOC107891318	5.52946	5.80618	5.2676	7.00167	7.12233	7.73993	-1.7965	1.23323e-09	3.9109e-09
gene-LOC107891320	10.8358	10.9624	10.9337	9.60616	9.34044	9.48295	1.43028	9.72465e-69	1.17571e-67
gene-LOC107891322	6.98876	6.34768	6.6071	7.85158	7.7657	7.31883	-1.00141	3.094e-05	7.37138e-05
gene-LOC107891323	4.84842	5.17167	5.11657	0	0	2.83784	3.98739	4.81688e-05	0.000112803
gene-LOC107891324	5.99025	5.92441	5.2676	0	3.51599	3.43818	3.00727	9.08563e-06	2.25787e-05
gene-LOC107891329	11.2374	11.2693	11.3198	9.76309	9.89333	10.0038	1.38828	2.26088e-85	3.27708e-84
gene-LOC107891330	8.09276	8.23486	8.30601	7.29366	7.06724	7.03748	1.08012	8.62437e-10	2.75973e-09
gene-LOC107891331	10.2945	10.236	10.3148	11.5371	11.6728	11.4932	-1.28778	1.57857e-93	2.50768e-92
gene-LOC107891334	11.4477	11.5551	11.4885	10.2135	10.2571	10.3206	1.23473	4.97387e-93	7.85609e-92
gene-LOC107891335	11.0431	11.0668	10.9594	6.68256	5.86836	6.40315	4.66835	1.62009e-279	8.6314e-278
gene-LOC107891344	9.7906	9.8753	10.0225	8.10433	8.35422	8.30872	1.6458	6.81923e-46	5.95508e-45
gene-LOC107891345	10.1128	10.2455	10.1181	8.89275	8.86689	8.83309	1.29726	1.57392e-44	1.33959e-43
gene-LOC107891346	11.906	11.8488	11.8993	10.4857	10.3879	10.4146	1.45447	1.39884e-164	4.03304e-163
gene-LOC107891353	9.24277	9.00537	9.08927	7.75889	8.27134	8.21629	1.0219	1.22811e-11	4.29989e-11
gene-LOC107891355	10.729	10.7189	10.7184	11.741	11.7692	11.7247	-1.02332	5.56364e-98	9.18342e-97
gene-LOC107891356	7.46385	6.78284	6.48908	0	0	2.5655	6.26731	1.36852e-14	5.45069e-14
gene-LOC107891365	7.1026	7.20501	7.27534	8.43906	8.44885	8.44734	-1.25359	1.11312e-15	4.62279e-15
gene-LOC107891366	7.69922	7.56801	7.58249	9.13896	9.33754	9.3695	-1.6727	2.40854e-37	1.77004e-36
gene-LOC107891379	7.03729	6.66323	6.9486	9.71456	9.93624	9.54839	-2.86153	6.35232e-84	9.01987e-83
gene-LOC107891380	4.80423	4.89103	4.02813	0	0	0	6.72935	3.52314e-06	9.01911e-06
gene-LOC107891383	9.34077	9.17994	9.24849	8.04517	8.24055	7.66323	1.25953	8.86705e-18	3.97491e-17
gene-LOC107891384	4.33043	5.07271	4.15757	0	0	0	6.68258	4.94446e-06	1.25191e-05
gene-LOC107891390	7.19106	7.0402	7.48719	4.04255	4.53509	5.50068	2.47758	4.15498e-12	1.48811e-11
gene-LOC107891399	8.64027	9.04941	8.90797	3.71831	3.14239	4.81033	4.90026	3.11867e-61	3.42735e-60
gene-LOC107891403	9.53748	9.62621	9.34678	10.6771	10.4444	10.6236	-1.07928	6.3865e-31	4.06204e-30
gene-LOC107891409	12.205	12.1347	12.1449	13.1704	13.36	13.2742	-1.10827	1.60957e-130	3.55812e-129
gene-LOC107891410	3.14096	0.845142	0.82028	6.23032	6.58891	7.25056	-5.14542	1.00049e-16	4.32152e-16
gene-LOC107891417	11.0197	10.8988	11.0544	12.5339	12.4823	12.3128	-1.45422	4.03154e-127	8.71165e-126
gene-LOC107891420	7.53318	8.06076	7.78139	0	0	1.79069	8.11364	1.087e-14	4.3436e-14
gene-LOC107891424	6.64483	6.36172	5.86867	4.53062	5.01433	3.59324	1.88463	2.0839e-05	5.02909e-05
gene-LOC107891426	4.33043	3.86191	3.72814	0	0	0	6.06993	0.000157868	0.000352945
gene-LOC107891427	5.16029	5.60841	5.32385	2.43897	3.51599	4.28158	1.87879	0.00195146	0.00387177
gene-LOC107891429	5.99025	4.92924	5.45556	0	0	3.26443	3.98208	6.25893e-06	1.57286e-05
gene-LOC107891431	8.1818	8.17648	8.13185	2.43897	0	0	7.47541	2.00874e-23	1.06733e-22
gene-LOC107891434	8.60206	8.80158	8.83243	9.97762	9.71665	9.7181	-1.06244	7.75724e-21	3.83268e-20
gene-LOC107891437	11.8903	11.966	11.9679	10.7344	10.4525	10.4757	1.3807	2.17453e-91	3.36832e-90
gene-LOC107891439	9.9763	9.92933	9.92931	11.1476	11.0912	11.1603	-1.1896	9.72351e-82	1.35548e-80
gene-LOC107891440	4.33043	5.17167	4.38608	0	0	0	6.79314	2.40692e-06	6.23413e-06
gene-LOC107891444	13.4505	13.4187	13.419	12.045	12.0078	12.0513	1.39453	0	0
gene-LOC107891446	8.5793	8.40722	8.11998	5.72697	5.86836	5.50068	2.69859	4.40962e-33	2.95497e-32
gene-LOC107891448	11.0131	10.928	10.9212	13.4954	13.6275	13.6134	-2.62613	0	0
gene-LOC107891453	6.98876	6.72969	6.61839	4.78321	4.26826	5.0434	2.09122	2.09063e-09	6.55486e-09
gene-LOC107891454	10.4779	10.1846	10.3491	8.13302	8.05479	8.17391	2.22377	3.52897e-90	5.38476e-89
gene-LOC107891456	9.37327	9.19766	9.42761	7.03854	7.09505	7.46659	2.13225	6.51769e-45	5.59391e-44
gene-LOC107891457	9.74165	9.77264	9.76888	3.71831	0	3.43818	6.82738	2.31885e-84	3.31116e-83
gene-LOC107891466	11.5049	11.6256	11.4734	10.3296	10.3277	10.5331	1.13687	2.84513e-60	3.08607e-59
gene-LOC107891468	10.7597	11.0266	11.0277	12.1786	12.1525	11.822	-1.1168	8.33587e-16	3.4806e-15
gene-LOC107891470	8.27784	8.03471	8.38083	9.23209	9.54582	9.36412	-1.14937	7.99655e-18	3.59052e-17
gene-LOC107891483	5.32573	5.82657	5.45556	0	1.85198	0	5.81942	4.99177e-07	1.3538e-06
gene-LOC107891491	6.69409	6.91249	6.56104	5.27022	6.18534	5.14719	1.1401	0.000823673	0.00170779
gene-LOC107891494	5.29412	6.08536	5.64409	0	0	0	7.85078	1.39046e-09	4.40029e-09
gene-LOC107891495	5.92983	6.27535	6.56104	7.18823	7.23909	7.57292	-1.07188	2.49048e-05	5.97143e-05
gene-LOC107891496	6.30763	6.16759	6.51347	4.9981	5.27963	5.33474	1.15003	0.000821446	0.00170345
gene-LOC107891500	5.08841	5.58466	4.75678	5.31097	6.40119	7.06425	-1.26363	0.0047139	0.0089106
gene-LOC107891502	5.05109	3.5051	4.33226	0	0	0	6.52647	1.71548e-05	4.16646e-05
gene-LOC107891506	7.43516	7.09165	7.33129	9.03029	9.08711	9.1497	-1.80427	2.1052e-36	1.52276e-35
gene-LOC107891515	6.24289	5.07271	5.08437	6.23032	6.77232	6.83479	-1.07787	0.00465	0.00879767
gene-LOC107891516	5.16029	4.08141	3.88591	0	0	0	6.59056	1.09519e-05	2.70259e-05
gene-LOC107891517	10.9249	11.0593	10.9376	9.82243	9.84502	9.87939	1.12732	1.25958e-57	1.31887e-56
gene-LOC107891518	6.29171	6.92199	5.97787	2.43897	2.29717	0	4.94562	9.49091e-13	3.49453e-12
gene-LOC107891520	11.4673	11.5086	11.4372	12.8353	12.7174	12.761	-1.30153	1.94859e-198	6.92105e-197
gene-LOC107891528	10.9712	10.8449	11.0356	12.1271	12.2708	12.3121	-1.28605	6.0813e-99	1.01382e-97
gene-LOC107891536	8.24928	8.7249	8.72948	10.0043	9.83269	9.90182	-1.33079	1.5643e-25	8.7666e-25
gene-LOC107891537	8.79223	8.7756	8.71115	10.57	10.7203	10.5733	-1.86512	3.08769e-106	5.50659e-105
gene-LOC107891541	6.20939	6.95014	7.20969	4.38554	4.05829	2.83784	3.03112	1.33157e-11	4.65236e-11
gene-LOC107891543	11.634	11.5486	11.6012	8.96156	9.0732	8.8903	2.62163	6.27217e-300	3.64154e-298
gene-LOC107891559	11.6893	11.7958	11.8463	13.1577	13.0217	13.1063	-1.31778	1.29693e-170	3.87124e-169
gene-LOC107891561	7.2499	6.5328	6.27752	5.97535	4.26826	3.97808	1.73627	0.000284723	0.000620072
gene-LOC107891562	8.93482	9.06665	9.02498	9.96491	10.2571	10.0894	-1.09869	7.09413e-28	4.2058e-27
gene-LOC107891563	6.20939	5.48557	5.45556	2.43897	0	3.43818	3.47044	6.59177e-07	1.77159e-06
gene-LOC107891567	6.91795	6.97775	7.17952	4.78321	3.51599	3.43818	3.03153	1.395e-14	5.55266e-14
gene-LOC107891576	6.90755	6.6054	6.90317	3.12755	4.05829	3.97808	3.14591	9.94615e-15	3.97946e-14
gene-LOC107891577	10.7335	10.6534	10.7308	9.60412	9.58066	9.30083	1.20525	1.78165e-43	1.48549e-42
gene-LOC107891585	10.8004	10.7895	10.6616	9.51754	9.28418	9.7181	1.23435	5.22786e-37	3.82423e-36
gene-LOC107891590	6.38467	5.65476	6.12758	2.70668	0	3.43818	3.68871	5.09881e-09	1.56514e-08
gene-LOC107891591	6.13998	6.23015	6.15884	5.09462	5.07143	3.59324	1.47546	0.000661991	0.00138616
gene-LOC107891592	11.2954	11.2619	11.2884	13.1277	13.1931	13.1886	-1.88839	0	0
gene-LOC107891593	11.4495	11.4395	11.2902	9.78495	9.53825	9.73486	1.70402	2.75069e-109	5.0505e-108
gene-LOC107891599	10.5357	10.6753	10.6389	11.8375	11.7965	12.014	-1.26804	3.5851e-85	5.17875e-84
gene-LOC107891601	0	0	0	9.03637	9.23504	8.84857	-11.7934	3.55294e-23	1.87339e-22
gene-LOC107891605	7.75252	7.84784	7.95615	10.8702	10.9259	10.7781	-3.00811	7.18662e-234	3.09322e-232
gene-LOC107891607	10.1856	10.0845	10.3226	11.2169	11.5009	11.3544	-1.1608	1.52334e-46	1.344e-45
gene-LOC107891613	7.01807	7.35993	7.31056	4.53062	2.63689	4.37005	3.23672	2.60682e-17	1.14892e-16
gene-LOC107891617	9.51195	9.23818	9.41795	8.09852	8.10352	7.99768	1.3291	9.10309e-26	5.12827e-25
gene-LOC107891618	5.63415	5.7855	6.33339	3.71831	2.63689	3.73324	2.60933	7.86426e-07	2.10235e-06
gene-LOC107891619	5.55636	4.68312	4.48806	0	0	0	7.10669	3.41965e-07	9.38188e-07
gene-LOC107891620	10.2457	10.2857	10.1794	11.4958	11.45	11.4652	-1.23405	4.01318e-103	6.9594e-102
gene-LOC107891625	6.32337	7.1167	6.41333	5.18509	5.27963	4.18734	1.73523	1.03244e-05	2.55391e-05
gene-LOC107891630	6.27562	6.36172	6.41333	7.31385	7.5616	7.27368	-1.04447	3.61763e-06	9.25239e-06
gene-LOC107891635	13.1595	13.3059	13.2753	11.1755	10.9659	10.9646	2.20866	0	0
gene-LOC107891638	7.01807	7.70096	7.99131	9.49118	9.4168	9.75348	-1.93866	4.88388e-25	2.70332e-24
gene-LOC107891641	7.44239	7.14944	6.99264	8.51951	8.03339	8.77351	-1.27535	7.47235e-10	2.39726e-09
gene-LOC107891646	13.1751	13.0943	13.1186	14.2833	14.2284	14.2705	-1.13167	0	0
gene-LOC107891647	7.1738	7.12496	7.62228	6.31289	5.69749	6.38203	1.1713	1.79803e-05	4.35944e-05
gene-LOC107891661	10.534	10.5414	10.5318	9.06346	9.41404	9.31483	1.26842	2.71974e-43	2.25814e-42
gene-LOC107891666	7.93777	7.6389	7.64454	5.75678	6.48765	6.04842	1.63835	2.33575e-11	8.06968e-11
gene-LOC107891670	8.60529	8.70025	8.77559	7.79525	7.60092	7.67195	1.00592	4.57124e-12	1.63406e-11
gene-LOC107891671	6.91795	6.79323	6.62959	7.95162	8.02619	7.94105	-1.1971	1.44891e-10	4.8115e-10
gene-LOC107891681	16.0421	16.0943	16.1134	18.2403	18.4035	18.3114	-2.23638	0	0
gene-LOC107891689	9.85564	9.54855	9.37534	5.49907	5.80242	6.88069	3.43741	2.43501e-15	9.96962e-15
gene-LOC107891694	11.7579	11.8157	11.7893	10.3951	10.2323	10.4795	1.41505	1.77463e-113	3.40051e-112
gene-LOC107891699	7.83719	7.83783	7.98696	6.66694	6.73745	6.5989	1.22932	3.08622e-10	1.00942e-09
gene-LOC107891701	14.211	14.244	14.1474	12.4702	12.3425	12.3121	1.82421	0	0
gene-LOC107891706	7.09345	8.21952	7.04377	8.90611	9.40851	9.13715	-1.60875	0.000110485	0.000250698
gene-LOC107891707	8.71378	8.17648	8.2234	4.59803	5.73332	5.84738	2.94014	1.53365e-26	8.82176e-26
gene-LOC107891710	7.03729	7.13317	7.36519	8.63635	8.45423	8.08522	-1.22992	7.45146e-11	2.51168e-10
gene-LOC107891718	10.8949	10.721	10.7794	9.61839	9.60262	9.59732	1.19461	4.43165e-55	4.45767e-54
gene-LOC107891719	8.94758	9.17796	8.83243	7.31385	7.95968	8.07209	1.18208	9.03737e-11	3.03303e-10
gene-LOC107891726	11.594	11.5536	11.6516	8.60392	7.99701	8.37969	3.24916	2.77244e-243	1.25016e-241
gene-LOC107891728	7.01807	6.78284	6.85627	8.57075	8.20908	8.55032	-1.57434	9.76676e-19	4.52079e-18
gene-LOC107891729	12.6453	12.6407	12.6797	11.6884	11.5625	11.6582	1.01743	9.55728e-127	2.05749e-125
gene-LOC107891732	8.78372	8.43404	8.37419	7.25241	7.22657	7.43618	1.23837	1.62033e-12	5.90157e-12
gene-LOC107891735	10.3928	10.2764	10.5348	11.4774	11.6802	11.7052	-1.21901	2.03622e-57	2.12574e-56
gene-LOC107891740	7.58633	7.80224	7.85003	5.75678	5.37344	6.07499	2.00538	7.01319e-16	2.93683e-15
gene-LOC107891745	11.6617	11.5616	11.5524	10.2041	10.1781	10.412	1.32477	2.44563e-83	3.4556e-82
gene-LOC107891749	13.051	13.0233	13.0665	11.6937	11.6928	11.6708	1.3615	0	0
gene-LOC107891751	6.56762	7.45468	7.03537	6.07336	5.12637	4.74566	1.65181	9.04791e-06	2.24868e-05
gene-LOC107891754	6.29171	6.40304	6.15884	5.53391	4.05829	3.73324	1.64398	0.000454168	0.000967223
gene-LOC107891759	9.2407	9.34452	9.04812	7.4294	6.75499	7.22706	2.05374	8.10508e-34	5.53135e-33
gene-LOC107891761	9.98375	10.0599	10.2788	9.03029	8.94918	8.91991	1.14723	3.93745e-28	2.3495e-27
gene-LOC107891762	11.1262	11.1696	11.1773	12.4308	12.4654	12.5726	-1.33292	8.34566e-171	2.49347e-169
gene-LOC107891763	6.86516	8.14029	7.77636	5.56794	7.00997	6.98242	1.04198	0.003422	0.00658697
gene-LOC107891770	7.28248	6.48228	6.30572	8.06317	7.96722	8.54082	-1.46939	1.01455e-08	3.05932e-08
gene-LOC107891773	3.40042	5.17167	4.38608	6.72841	5.96194	4.93157	-1.60154	0.00384087	0.00734263
gene-LOC107891774	8.12904	7.8872	8.2197	9.11615	9.23191	9.28669	-1.13011	6.87849e-18	3.09529e-17
gene-LOC107891779	6.06705	6.72969	6.81761	8.07505	8.25294	7.66323	-1.44891	1.70854e-09	5.38242e-09
gene-LOC107891780	6.19235	5.43334	6.09563	7.65192	7.86595	7.60061	-1.78415	8.3578e-13	3.08328e-12
gene-LOC107891794	6.83253	7.06615	6.92151	5.53391	4.89285	5.50068	1.62437	9.87378e-08	2.80201e-07
gene-LOC107891795	11.8659	11.9732	11.903	10.2135	10.4212	10.251	1.61917	8.06003e-150	2.08574e-148
gene-LOC107891805	6.98876	7.17352	7.5651	10.1727	10.2118	10.139	-2.91567	3.98798e-112	7.51822e-111
gene-LOC107891809	6.48606	6.48228	6.69502	3.83468	4.26826	0	3.15219	3.87793e-09	1.19815e-08
gene-LOC107891812	9.10157	9.11925	9.37866	10.1518	10.348	10.3399	-1.07676	1.12712e-26	6.50873e-26
gene-LOC107891813	9.0097	8.93668	8.85646	8.11011	7.79143	7.64561	1.07306	7.20374e-13	2.66323e-12
gene-LOC107891817	6.79914	6.10219	6.37391	0	0	0	8.6033	5.06867e-12	1.80718e-11
gene-LOC107891818	7.75832	7.42155	7.84523	8.94547	8.74932	8.44224	-1.04535	1.75866e-09	5.53676e-09
gene-LOC107891819	10.5566	10.6048	10.6643	7.77354	7.7483	8.0115	2.7658	6.25944e-162	1.76849e-160
gene-LOC107891820	9.38832	9.15798	8.90336	10.4701	10.4498	10.3522	-1.26474	6.01103e-31	3.82553e-30
gene-LOC107891823	7.36084	6.99587	6.7678	8.36842	8.91839	8.61511	-1.59743	6.88542e-16	2.88447e-15
gene-LOC107891828	10.7342	10.5659	10.7476	9.44844	9.81398	9.57423	1.06769	4.48011e-29	2.73693e-28
gene-LOC107891829	12.8773	12.9087	12.9225	11.748	11.8065	11.903	1.08318	5.54079e-141	1.33518e-139
gene-LOC107891830	8.27784	8.10316	7.82589	8.92593	9.24438	9.07928	-1.01141	1.00618e-11	3.53731e-11
gene-LOC107891834	5.99025	6.01604	5.57624	7.55346	7.98219	7.1666	-1.74917	1.18448e-10	3.9491e-10
gene-LOC107891838	11.9938	12.0306	12.0223	9.85208	9.89926	9.54127	2.24422	1.29485e-211	4.9454e-210
gene-LOC107891847	8.87466	8.62658	8.43291	7.67552	7.2515	7.60061	1.13582	9.71534e-11	3.25419e-10
gene-LOC107891850	7.0468	6.89328	7.06867	6.07336	5.01433	4.5322	1.66312	4.6436e-06	1.17837e-05
gene-LOC107891862	13.9615	13.9568	14.0492	11.5068	11.359	11.4488	2.5496	0	0
gene-LOC107891870	6.72997	6.59355	6.01251	7.49276	7.62019	7.66323	-1.1277	2.10108e-06	5.46182e-06
gene-LOC107891871	5.19493	4.68312	4.79708	0	0	0	7.02607	4.16453e-07	1.13581e-06
gene-LOC107891876	6.52742	6.78284	6.86577	7.6833	8.42714	8.37435	-1.47144	6.4392e-11	2.178e-10
gene-LOC107891884	11.2929	11.4304	11.3142	13.7398	13.7008	13.7482	-2.38288	0	0
gene-LOC107891888	8.79223	8.51793	8.47698	9.94724	9.90908	10.1593	-1.41073	1.53413e-34	1.06242e-33
gene-LOC107891891	6.55435	6.34768	7.00989	7.73662	7.95968	7.67195	-1.13554	4.9288e-07	1.33735e-06
gene-LOC107891892	11.9959	11.8526	11.9111	13.3294	13.2574	13.305	-1.37736	1.47419e-248	6.78258e-247
gene-LOC107891893	12.8052	12.8006	12.7544	15.259	15.3203	15.2513	-2.49054	0	0
gene-LOC107891917	7.06564	7.49345	7.52966	4.53062	4.82804	5.29009	2.50644	8.70674e-16	3.63354e-15
gene-LOC107891918	10.1508	10.1086	10.03	12.2965	12.4648	12.3222	-2.26703	0	0
gene-LOC107891919	5.22876	5.03816	5.72985	6.89849	6.82308	6.77124	-1.48995	1.25006e-06	3.30349e-06
gene-LOC107891924	13.8908	13.8935	13.9383	11.9522	11.8737	11.8352	2.0194	0	0
gene-LOC107891925	12.3988	12.3981	12.3695	10.8322	10.8615	10.8973	1.52577	1.07419e-257	5.16327e-256
gene-LOC107891940	9.85699	9.74345	9.63912	8.21046	8.25294	8.47752	1.43392	3.71886e-34	2.55806e-33
gene-LOC107891944	10.5641	10.5368	10.456	8.792	9.0732	8.85241	1.61308	1.26527e-67	1.51041e-66
gene-LOC107891947	10.3863	10.3513	10.2663	7.3534	7.8333	7.50617	2.76968	2.96925e-119	5.95163e-118
gene-LOC107891949	4.20008	4.44012	2.02254	0	0	0	5.94347	0.000601796	0.00126539
gene-LOC107891965	11.4499	11.4408	11.4523	12.5084	12.4341	12.4387	-1.01382	5.6009e-134	1.27733e-132
gene-LOC107891967	5.99025	5.60841	5.01773	0	0	0	7.72774	3.85748e-09	1.19201e-08
gene-LOC107891968	10.6017	10.5437	10.7547	8.64435	8.50175	8.74898	2.0028	2.38495e-94	3.81159e-93
gene-LOC107891973	8.09734	7.70096	7.9826	6.23032	5.58433	6.1766	1.92114	8.9901e-16	3.75056e-15
gene-LOC107891976	6.90755	6.93144	6.51347	6.04947	5.80242	5.50068	1.00419	0.000759881	0.00158127
gene-LOC107891981	8.16879	7.91603	8.02563	7.17725	6.98045	6.95408	1.00261	5.55689e-08	1.6019e-07
gene-LOC107891990	4.13021	4.44012	4.15757	5.49907	5.86836	6.78739	-1.96295	2.12385e-05	5.12219e-05
gene-LOC107891998	4.75864	4.63768	5.32385	6.02519	5.62305	6.56182	-1.20813	0.00331372	0.00638843
gene-LOC107892000	9.51195	9.59683	9.59266	7.84466	7.8167	7.64561	1.80025	5.70004e-50	5.3082e-49
gene-LOC107892005	7.50585	7.56801	6.99264	9.1276	8.84249	8.97736	-1.61836	1.32936e-21	6.70391e-21
gene-LOC107892011	7.61859	7.56194	7.64454	3.29941	4.76019	5.46095	2.91504	4.26496e-16	1.7999e-15
gene-LOC107892014	5.65917	5.23405	5.2676	2.70668	0	0	4.39509	1.39718e-06	3.67893e-06
gene-LOC107892015	5.22876	6.01604	6.36053	2.70668	0	0	4.9425	7.28805e-09	2.21655e-08
gene-LOC107892019	7.26628	7.33879	7.37853	8.01466	8.67296	8.48249	-1.08879	8.55582e-09	2.59106e-08
gene-LOC107892025	13.0503	13.0598	13.0546	9.88787	9.8734	9.9582	3.14929	0	0
gene-LOC107892028	7.79265	7.71743	7.40484	5.18509	6.78944	6.72166	1.26897	8.50327e-05	0.000195117
gene-LOC107892029	2.82438	5.32285	5.14807	0	0	0	6.89787	4.15743e-06	1.05903e-05
gene-LOC107892034	5.22876	5.03816	4.48806	0	0	0	7.06951	3.39208e-07	9.31028e-07
gene-LOC107892035	12.0835	12.1141	12.088	13.1007	13.2561	13.2348	-1.10324	1.08395e-147	2.75773e-146
gene-LOC107892042	9.48771	9.56836	9.6747	10.9942	11.152	11.1764	-1.53052	2.1815e-87	3.23223e-86
gene-LOC107892050	10.8144	10.891	10.7464	12.4577	12.4866	12.4073	-1.63315	4.7863e-243	2.1552e-241
gene-LOC107892052	8.56943	8.47982	8.33367	6.92499	7.05314	6.99638	1.47981	2.68079e-18	1.22275e-17
gene-LOC107892053	8.8906	8.86456	8.65744	7.3919	7.0245	6.3606	1.82545	1.97818e-18	9.06124e-18
gene-LOC107892058	10.4187	10.4292	10.4669	11.8026	11.7996	11.8988	-1.39631	6.61212e-151	1.72514e-149
gene-LOC107892062	9.4216	9.11304	8.38414	10.3688	10.0111	9.93845	-1.0858	0.000826587	0.00171355
gene-LOC107892064	5.41659	5.84668	6.31962	6.74337	7.52118	7.84399	-1.54169	1.74837e-06	4.56949e-06
gene-LOC107892065	4.20008	4.21115	4.48806	0	0	0	6.39844	2.3077e-05	5.54864e-05
gene-LOC107892070	12.3417	12.4224	12.4117	13.8714	13.8493	13.8658	-1.46971	0	0
gene-LOC107892074	4.44998	5.26427	4.43797	7.10956	7.84972	7.15419	-2.68251	1.22811e-15	5.0887e-15
gene-LOC107892076	11.2534	11.3349	11.2902	12.278	12.3257	12.2815	-1.00185	6.66256e-118	1.32457e-116
gene-LOC107892078	9.5341	9.48423	9.52679	10.6175	10.7136	10.5391	-1.1107	9.42042e-47	8.3334e-46
gene-LOC107892086	10.9365	10.8114	10.9858	12.0044	12.1084	12.1166	-1.16431	7.44904e-95	1.19471e-93
gene-LOC107892087	6.29171	6.69684	6.7779	2.70668	3.81247	1.79069	3.80258	1.52629e-13	5.8132e-13
gene-LOC107892088	11.007	11.1909	11.0776	12.219	12.2101	12.0868	-1.07945	2.46948e-80	3.39916e-79
gene-LOC107892097	10.517	10.6026	10.7794	9.16976	9.02703	9.11492	1.53309	4.6713e-61	5.12743e-60
gene-LOC107892098	5.29412	5.35128	6.15884	6.42851	7.18836	6.68764	-1.15496	0.00079005	0.00164141
gene-LOC107892100	8.02218	8.23486	8.48317	9.77952	9.96101	9.88315	-1.61782	7.95302e-39	6.0451e-38
gene-LOC107892102	8.68055	8.55507	8.91485	6.98917	6.95032	7.09052	1.72147	3.70542e-24	2.00464e-23
gene-LOC107892104	7.77559	7.62732	7.67188	9.13896	9.0697	9.30083	-1.48562	2.33331e-29	1.43581e-28
gene-LOC107892105	6.36959	6.69684	6.66268	7.66769	7.85786	7.91187	-1.23829	1.40547e-09	4.44645e-09
gene-LOC107892114	6.71811	6.93144	6.24875	4.9981	4.36279	4.81033	1.94549	1.40177e-07	3.94069e-07
gene-LOC107892115	12.0142	12.1668	12.1297	10.3395	10.3851	10.5557	1.67674	1.62278e-152	4.27792e-151
gene-LOC107892125	10.9568	10.9132	10.8577	9.50222	9.74326	9.59273	1.29651	2.97319e-62	3.30934e-61
gene-LOC107892128	8.48097	8.42069	8.37085	6.25141	5.93142	5.68442	2.46307	2.38263e-33	1.60649e-32
gene-LOC107892132	8.823	8.93199	8.97975	8.03912	7.47959	7.45652	1.22816	2.44093e-13	9.22203e-13
gene-LOC107892133	9.52392	9.31596	9.22284	8.03912	8.02619	8.51195	1.15168	1.17271e-14	4.68021e-14
gene-LOC107892137	7.22498	6.84412	6.97518	8.18328	8.03339	8.22817	-1.13561	4.41426e-10	1.43395e-09
gene-LOC107892143	6.56762	5.80618	6.9486	7.51909	7.8333	7.11633	-1.01069	0.000629283	0.00132086
gene-LOC107892146	6.79914	6.56955	6.95752	7.70639	8.18341	8.09823	-1.23136	2.93485e-09	9.12552e-09
gene-LOC107892157	9.46483	9.38117	9.36197	11.0479	11.2262	11.147	-1.74029	3.57173e-124	7.48093e-123
gene-LOC107892164	7.39103	7.38076	7.46235	5.18509	4.76019	5.53935	2.24376	1.97819e-15	8.1271e-15
gene-LOC107892170	11.3626	11.5278	11.5454	13.8204	13.8892	13.9176	-2.39488	0	0
gene-LOC107892172	7.79265	7.6787	7.77131	9.45072	9.20664	9.38019	-1.607	1.01392e-36	7.37441e-36
gene-LOC107892173	5.44565	5.86651	5.2676	6.9118	6.75499	6.63505	-1.24179	3.9606e-05	9.34368e-05
gene-LOC107892179	10.3172	10.6405	10.4724	11.6332	11.5644	11.5948	-1.11507	1.30336e-53	1.28451e-52
gene-LOC107892180	10.8717	10.9869	10.955	9.29692	9.32291	9.019	1.721	3.14063e-88	4.70946e-87
gene-LOC107892187	7.53993	7.18935	7.50555	5.92373	5.58433	5.78439	1.66338	1.02321e-10	3.42256e-10
gene-LOC107892190	6.38467	6.24537	6.2194	0	4.16709	4.18734	2.77937	2.58383e-06	6.67814e-06
gene-LOC107892194	8.53267	8.08212	8.16302	0	4.82804	2.5655	4.84649	0.000349537	0.000753507
gene-LOC107892197	6.20939	6.3335	6.33339	3.45296	5.01433	5.6495	1.36894	0.00312239	0.00604346
gene-LOC107892206	8.8091	8.85219	9.0271	7.52776	7.84972	7.79689	1.17499	1.86307e-15	7.65958e-15
gene-LOC107892208	0	2.06549	3.34894	6.04947	5.62305	4.93157	-3.50702	3.27763e-06	8.4086e-06
gene-LOC107892209	6.41437	6.92199	6.62959	4.13624	5.99183	4.5322	1.5903	0.000269651	0.0005887
gene-LOC107892211	6.429	7.02263	6.37391	3.29941	4.26826	5.0434	2.33496	1.20831e-07	3.41127e-07
gene-LOC107892214	8.14241	8.04344	8.10401	9.47334	8.77103	9.34788	-1.13594	6.01453e-12	2.13733e-11
gene-LOC107892216	6.1751	5.00276	6.34702	2.70668	0	2.83784	3.93826	3.06174e-08	8.97637e-08
gene-LOC107892241	7.0468	6.94082	7.30358	8.32928	8.69129	8.39559	-1.37946	1.00797e-14	4.03212e-14
gene-LOC107892248	6.55435	6.80356	7.20969	4.04255	3.51599	0	3.75251	0.000194416	0.000430465
gene-LOC107892253	8.12455	8.43072	7.98696	6.16513	6.48765	5.81623	2.02854	5.49455e-19	2.56577e-18
gene-LOC107892256	8.13351	8.23486	8.09596	9.50002	9.48932	9.27814	-1.2733	2.41147e-26	1.37898e-25
gene-LOC107892260	15.6344	15.6743	15.6804	17.8863	17.9407	17.9261	-2.2547	0	0
gene-LOC107892262	10.1942	10.1476	10.2473	8.62428	8.37705	8.63309	1.64783	2.00766e-60	2.18366e-59
gene-LOC107892268	6.69409	6.45635	5.77089	5.38918	5.23033	3.97808	1.39339	0.00131354	0.00266202
gene-LOC107892272	7.1738	7.31734	7.61103	4.53062	3.34125	0	3.98281	0.000512685	0.00108481
gene-LOC107892274	6.06705	6.34768	6.27752	7.50159	7.65797	7.72323	-1.40443	1.24836e-10	4.15881e-10
gene-LOC107892277	9.99116	9.98481	10.0363	8.12733	8.24055	8.54082	1.69549	1.83454e-49	1.69498e-48
gene-LOC107892280	7.53993	6.77236	6.74738	8.40182	8.89485	9.19582	-1.80751	8.46341e-15	3.39479e-14
gene-LOC107892295	11.4801	11.5436	11.6094	9.56042	9.56086	9.58119	1.97959	7.01521e-201	2.52134e-199
gene-LOC107892296	7.09345	6.66323	7.08504	6.02519	5.41816	6.07499	1.10083	0.000183788	0.000407889
gene-LOC107892305	10.5255	10.4824	10.5989	12.1995	12.2715	12.2679	-1.7103	5.76068e-255	2.73578e-253
gene-LOC107892306	7.7983	7.72831	7.9606	3.29941	4.05829	3.26443	4.37885	6.42603e-35	4.49234e-34
gene-LOC107892307	9.77494	9.63491	9.73946	6.71328	6.91955	6.80337	2.91742	2.59474e-99	4.33596e-98
gene-LOC107892311	4.56037	3.93885	5.14807	7.4294	8.15066	7.91187	-3.27603	2.82462e-25	1.57296e-24
gene-LOC107892315	11.6379	11.4283	11.6567	10.4394	10.6269	10.5721	1.03116	9.88095e-46	8.59567e-45
gene-LOC107892322	6.70615	6.38939	6.67354	4.22421	5.3273	4.67796	1.83014	1.04637e-06	2.77736e-06
gene-LOC107892328	8.06494	7.6215	7.39174	9.25316	9.68727	9.44017	-1.75745	2.91906e-25	1.62455e-24
gene-LOC107892334	7.3455	7.56194	7.54157	6.20891	6.60834	6.22485	1.14061	8.41942e-07	2.24669e-06
gene-LOC107892339	11.2384	11.2763	11.2266	12.3898	12.4399	12.3295	-1.14002	5.33418e-142	1.29474e-140
gene-LOC107892340	8.92454	8.75447	8.60166	7.33376	7.72179	7.25056	1.32312	5.78833e-15	2.33463e-14
gene-LOC107892346	8.72271	9.15597	9.18348	10.1334	10.4281	10.4544	-1.30971	4.76612e-26	2.70788e-25
gene-LOC107892352	4.44998	5.45969	4.53647	6.9118	7.40379	7.1666	-2.31829	5.44481e-12	1.93857e-11
gene-LOC107892354	8.93226	9.12132	8.88712	10.0396	9.62425	10.4353	-1.08879	1.91299e-12	6.94638e-12
gene-LOC107892360	9.11294	9.06236	9.12136	7.8857	8.27742	7.80485	1.10053	1.56041e-14	6.19628e-14
gene-LOC107892369	7.46385	7.43489	7.31056	5.75678	5.80242	6.80337	1.21044	3.00209e-05	7.15831e-05
gene-LOC107892374	4.66291	3.60291	3.34894	6.07336	5.73332	5.78439	-1.96149	7.31852e-05	0.000168836
gene-LOC107892378	8.48447	8.20402	8.2955	9.21609	9.54582	9.38019	-1.05619	3.53188e-16	1.4953e-15
gene-LOC107892391	11.2909	11.3499	11.3637	12.7552	12.8274	12.8593	-1.47914	6.25693e-262	3.07273e-260
gene-LOC107892393	10.454	9.9399	10.2198	8.42984	9.01252	8.90147	1.42151	4.01968e-22	2.05772e-21
gene-LOC107892395	5.80084	6.40304	6.47672	3.83468	3.51599	3.06684	2.85867	3.30418e-09	1.02473e-08
gene-LOC107892396	7.74669	7.65609	7.52966	6.20891	5.3273	4.0865	2.21293	6.41066e-10	2.06386e-09
gene-LOC107892421	4.39144	5.82657	4.33226	3.29941	0	0	3.37008	0.00105228	0.00215643
gene-LOC107892430	8.45262	8.62948	8.70322	6.96384	7.469	6.88069	1.48149	9.19889e-16	3.83615e-15
gene-LOC107892437	10.6065	10.604	10.6152	8.40653	8.38833	8.30872	2.24307	6.02344e-142	1.46093e-140
gene-LOC107892441	10.6161	10.3408	10.477	9.57095	9.46288	9.39344	1.00442	2.79136e-27	1.63515e-26
gene-LOC107892442	6.38467	6.24537	5.94238	0	0	0	8.34882	2.78443e-11	9.5895e-11
gene-LOC107892443	8.05554	7.51873	7.67729	6.25141	6.44507	6.67032	1.31338	1.96003e-08	5.81306e-08
gene-LOC107892445	6.54094	6.38939	6.18944	8.41122	8.50175	8.2043	-2.01269	2.06278e-26	1.18257e-25
gene-LOC107892446	3.89764	4.59077	3.72814	5.78598	5.83577	5.50068	-1.64944	0.000494654	0.00104866
gene-LOC107892452	7.18245	7.6787	8.18596	5.94977	6.35594	6.63505	1.41506	7.35472e-07	1.96971e-06
gene-LOC107892457	9.04098	8.82711	8.768	6.46509	6.52901	6.24838	2.47798	1.24094e-44	1.05932e-43
gene-LOC107892463	7.59932	7.83783	7.261	5.92373	6.54925	6.1766	1.36201	1.19653e-07	3.37951e-07
gene-LOC107892464	5.16029	4.72717	5.64409	2.70668	0	0	4.2231	1.1276e-05	2.77933e-05
gene-LOC107892472	10.0156	9.98368	10.0363	8.9292	8.89089	8.90518	1.10474	3.00828e-34	2.074e-33
gene-LOC107892489	11.5207	11.5696	11.5354	13.0561	13.0965	13.0755	-1.53406	0	0
gene-LOC107892501	8.73158	8.32719	8.54954	7.51037	7.00997	7.11633	1.31767	1.44934e-12	5.28884e-12
gene-LOC107892502	6.98876	7.12496	7.06042	3.45296	5.54455	4.81033	2.28125	8.00826e-09	2.4293e-08
gene-LOC107892505	7.24164	7.01377	6.6407	8.28905	8.51725	8.46251	-1.44918	1.2513e-14	4.98947e-14
gene-LOC107892506	3.40042	4.33017	3.72814	0	1.20475	0	4.97577	0.00198951	0.00394307
gene-LOC107892508	9.56753	9.56533	9.70281	3.12755	2.91167	0	7.34037	5.45153e-64	6.2152e-63
gene-LOC107892509	5.26181	5.65476	5.8108	4.72409	3.81247	3.73324	1.47306	0.00377982	0.00723421
gene-LOC107892510	9.42343	9.44849	9.45463	7.83071	7.98962	8.28616	1.39963	1.84548e-26	1.05895e-25
gene-LOC107892515	6.59382	6.92199	6.31962	0	3.51599	0	4.8374	0.00322145	0.00622361
gene-LOC107892545	7.99295	7.92078	7.57672	9.16976	9.04852	8.7613	-1.16758	1.79171e-13	6.80531e-13
gene-LOC107892552	5.77817	5.7855	6.15884	0	0	0	8.06215	2.3426e-10	7.70736e-10
gene-LOC107892559	9.66341	9.81024	9.80144	11.1734	11.2604	11.1587	-1.43812	2.6731e-98	4.42723e-97
gene-LOC107892562	7.73497	8.3485	7.91555	5.84267	6.75499	7.15419	1.35571	1.50466e-06	3.95029e-06
gene-LOC107892564	5.08841	4.08141	5.43016	6.48303	5.90023	5.96567	-1.19801	0.00528176	0.00992013
gene-LOC107892578	10.5432	10.4499	10.3933	9.18628	9.44408	9.4953	1.08487	7.01074e-31	4.4555e-30
gene-LOC107892584	7.485	7.6215	7.32441	5.8702	6.07796	5.90773	1.54454	1.67519e-10	5.55126e-10
gene-LOC107892599	7.91197	7.42823	7.31056	8.70294	8.65906	9.036	-1.24172	8.67547e-12	3.06097e-11
gene-LOC107892607	7.49893	6.52033	7.08504	4.53062	4.45151	4.98857	2.4582	1.75737e-11	6.10772e-11
gene-LOC107892617	5.55636	5.99817	6.15884	6.96384	7.30009	7.11633	-1.2159	6.41617e-06	1.61122e-05
gene-LOC107892634	5.01277	4.08141	4.62867	0	0	0	6.72978	3.51941e-06	9.00992e-06
gene-LOC107892637	8.12455	8.45384	8.4297	7.1438	7.06724	6.96832	1.28835	6.19659e-13	2.29785e-12
gene-LOC107892660	6.22624	6.38939	6.11169	0	0	0	8.39462	1.82834e-11	6.3502e-11
gene-LOC107892661	8.92969	9.03852	9.05229	10.3408	10.1797	10.3791	-1.29612	7.93961e-46	6.9211e-45
gene-LOC107892664	7.1026	5.94321	5.90599	7.33376	7.92911	7.95541	-1.34806	1.51162e-05	3.68589e-05
gene-LOC107892700	9.63531	9.78832	9.77646	8.38283	7.92911	8.25165	1.53466	4.08484e-34	2.80584e-33
gene-LOC107892713	5.70796	6.81381	6.17422	3.83468	5.07143	3.86085	1.9898	3.38609e-05	8.04249e-05
gene-LOC107892717	4.50623	4.68312	4.67265	6.85781	4.26826	6.24838	-1.55828	0.00402702	0.0076772
gene-LOC107892718	9.74749	9.72863	9.74462	8.69526	8.37705	8.30872	1.26908	3.21971e-27	1.88242e-26
gene-LOC107892722	9.58396	9.53931	9.23022	6.16513	5.01433	4.67796	4.04982	8.77324e-20	4.20394e-19
gene-LOC107892731	7.76986	7.71743	7.60536	4.30713	4.68899	5.0434	3.0446	3.76844e-26	2.14508e-25
gene-LOC107892748	9.2407	9.26458	9.20984	3.12755	3.34125	4.93157	5.28996	5.47627e-25	3.02725e-24
gene-LOC107892754	8.05082	7.83783	7.96502	9.56253	9.61228	10.0038	-1.79065	1.04318e-38	7.90744e-38
gene-LOC107892795	7.91717	7.94895	7.65554	4.89465	5.27963	5.71852	2.54513	7.45615e-22	3.786e-21
gene-LOC107892829	4.13021	3.78063	2.83309	0	0	0	5.72532	0.00102629	0.00210627
gene-LOC107892838	6.76497	7.31012	7.37853	8.57493	8.8051	8.97736	-1.62206	2.17618e-18	9.95667e-18
gene-LOC107892854	8.42371	8.67236	8.57003	9.77042	9.53825	9.38019	-1.01531	1.06069e-15	4.41029e-15
gene-LOC107892860	2.99133	2.88197	4.71533	0	0	0	5.8541	0.000788425	0.00163825
gene-LOC107892861	0	0	2.02254	5.97535	5.93142	4.37005	-5.47582	2.90671e-08	8.53371e-08
gene-LOC107892878	4.84842	5.51099	4.02813	0	0	0	7.03641	6.91057e-07	1.85436e-06
gene-LOC107892881	4.9734	4.59077	5.23863	7.01407	6.75499	7.70634	-2.29449	1.14618e-11	4.01814e-11
gene-LOC107892921	8.81746	8.79642	8.71903	10.6346	10.8686	10.8385	-2.00814	3.03861e-113	5.80964e-112
gene-LOC107892923	8.9577	8.86949	8.97536	10.0887	9.89333	10.0176	-1.06977	3.93888e-29	2.40838e-28
gene-LOC107892984	9.00727	9.15999	9.02498	10.0486	10.0525	10.1327	-1.01372	3.00712e-29	1.84436e-28
gene-LOC107893002	7.50585	7.73372	7.60536	9.90128	10.1013	9.84893	-2.34082	2.62974e-85	3.80565e-84
gene-LOC107893006	9.74311	9.5744	9.81989	0	3.14239	0	8.36147	3.00617e-09	9.34177e-09
gene-LOC107893012	6.66967	6.6054	6.38717	4.22421	2.63689	0	3.57292	4.86883e-10	1.57765e-09
gene-LOC107893031	6.41437	5.98008	6.69502	5.18509	4.95486	4.67796	1.46572	9.57534e-05	0.000218585
gene-LOC107893037	5.41659	5.03816	4.83628	0	2.63689	0	4.35015	1.51906e-05	3.70332e-05
gene-LOC107893084	9.14872	8.89867	8.85885	10.2507	10.4457	10.3764	-1.38783	7.15713e-44	6.01407e-43
gene-LOC107893106	5.32573	3.86191	5.11657	6.84399	7.23909	6.5989	-2.06141	6.97997e-08	2.00122e-07
gene-LOC107893108	6.04823	6.11882	6.51347	2.93241	3.51599	0	3.72351	4.01238e-10	1.30581e-09
gene-LOC107893112	0	0	0	5.8702	4.82804	5.46095	-8.16511	8.64976e-10	2.76743e-09
gene-LOC107893113	0	0	0	3.29941	3.94061	2.5655	-5.97507	0.00160643	0.00322181
gene-LOC107893114	7.7813	7.66744	7.32441	8.66807	8.96434	8.98088	-1.27932	3.30559e-15	1.34575e-14
gene-LOC107893125	5.19493	5.92441	5.35117	6.29269	7.2638	6.81917	-1.33435	0.000108511	0.000246395
gene-LOC107893128	8.17314	8.3485	7.76624	6.89849	6.78944	6.88069	1.26482	1.07936e-09	3.43393e-09
gene-LOC107893133	6.24289	6.15151	6.42623	7.73662	7.47959	7.37335	-1.27162	2.24673e-08	6.64005e-08
gene-LOC107893136	6.79914	6.71883	7.17952	8.76658	9.24438	9.29801	-2.21471	9.0326e-34	6.15506e-33
gene-LOC107893148	7.485	7.79708	6.90317	8.85536	8.91058	8.66841	-1.38046	2.59469e-12	9.3686e-12
gene-LOC107893149	9.097	9.15396	9.38694	10.4678	10.5981	10.5199	-1.31115	5.88215e-46	5.14242e-45
gene-LOC107893151	10.636	10.3818	10.5123	8.55387	8.26523	8.07867	2.20106	8.44955e-79	1.14417e-77
gene-LOC107893154	8.69575	8.4766	8.43928	10.2817	10.1064	9.97593	-1.58985	1.30339e-45	1.13059e-44
gene-LOC107893158	8.21171	7.96744	7.97823	9.39732	9.13478	9.47798	-1.29243	9.61127e-22	4.86744e-21
gene-LOC107893160	4.84842	4.08141	4.53647	2.70668	0	0	3.50956	0.00188388	0.0037446
gene-LOC107893168	10.6446	10.7039	10.7006	9.39495	9.28116	9.32593	1.34884	1.87716e-69	2.2962e-68
gene-LOC107893169	10.0934	10.1293	10.1339	11.5924	11.5958	11.5266	-1.45358	6.56788e-149	1.68926e-147
gene-LOC107893179	8.17314	8.33077	8.3268	9.48674	9.43323	9.50754	-1.19929	4.01161e-27	2.33872e-26
gene-LOC107893183	3.9794	5.10646	4.48806	6.04947	5.96194	6.67032	-1.70319	6.31445e-05	0.000146568
gene-LOC107893186	11.9564	12.0769	12.0421	10.8435	10.7391	10.8307	1.22073	1.09967e-114	2.12948e-113
gene-LOC107893187	11.7231	11.7175	11.6895	10.5056	10.5649	10.5721	1.16334	3.4157e-110	6.32833e-109
gene-LOC107893188	9.43796	9.07733	9.33827	7.73662	7.95968	8.16775	1.33213	3.13879e-19	1.47878e-18
gene-LOC107893193	11.8833	11.7965	11.6925	10.5274	10.5834	10.4682	1.26628	1.50817e-91	2.33899e-90
gene-LOC107893194	11.9608	11.9429	11.9013	10.6083	10.8896	10.6157	1.22652	3.5788e-74	4.60235e-73
gene-LOC107893198	7.50585	7.69543	7.61103	8.51079	9.3692	9.06279	-1.41905	1.03206e-13	3.96035e-13
gene-LOC107893201	9.56918	9.54394	9.73687	10.7868	10.8575	10.7382	-1.17585	2.13788e-51	2.03791e-50
gene-LOC107893210	10.0679	10.2718	10.2409	8.39709	8.56277	8.67711	1.65098	4.79471e-54	4.75347e-53
gene-LOC107893212	10.5204	10.5087	10.5874	11.6058	11.6049	11.5236	-1.03965	1.35622e-79	1.84992e-78
gene-LOC107893215	11.436	11.4601	11.4384	10.522	10.0525	10.4531	1.0868	8.99288e-34	6.12866e-33
gene-LOC107893217	7.25811	7.19721	7.34494	5.56794	6.23618	3.86085	1.77768	6.59841e-06	1.65587e-05
gene-LOC107893219	4.33043	4.96647	5.20907	5.3506	6.7197	5.96567	-1.26061	0.00530742	0.00996388
gene-LOC107893223	6.44348	5.88607	6.52551	3.83468	4.45151	2.5655	2.59748	1.209e-07	3.41305e-07
gene-LOC107893230	9.39019	9.15194	9.37866	7.47494	6.70173	7.05093	2.20097	4.4567e-37	3.26313e-36
gene-LOC107893237	9.28157	9.36905	9.21728	8.06913	7.61059	7.85169	1.43446	6.02894e-25	3.32812e-24
gene-LOC107893239	10.8004	10.6326	10.7197	8.97747	8.77533	9.24928	1.70625	2.62965e-60	2.85382e-59
gene-LOC107893240	12.3499	12.37	12.3245	14.0258	14.0094	13.9124	-1.63546	0	0
gene-LOC107893242	4.56037	4.01189	5.17889	0	0	0	6.77146	3.10541e-06	7.97968e-06
gene-LOC107893244	8.59235	8.66954	8.58161	6.92499	6.60834	7.02391	1.75791	7.18038e-25	3.95273e-24
gene-LOC107893253	7.02771	6.89328	7.1409	8.18875	8.17692	8.14286	-1.15127	2.2274e-11	7.70039e-11
gene-LOC107893254	10.6033	10.3749	10.7026	8.92264	8.91058	8.7572	1.70315	3.06316e-61	3.36693e-60
gene-LOC107893255	11.5744	11.5631	11.5837	10.2779	10.2556	10.4506	1.24384	1.72928e-90	2.64822e-89
gene-LOC107893259	8.86394	9.04941	9.24849	10.5658	10.7113	10.6537	-1.58199	6.63119e-59	7.06466e-58
gene-LOC107893263	5.73174	5.37915	5.88745	7.7515	7.94448	7.05093	-1.9694	4.23962e-12	1.51817e-11
gene-LOC107893265	10.3182	10.1303	10.1927	9.21609	9.09402	8.98088	1.11541	7.97226e-31	5.05846e-30
gene-LOC107893266	12.1309	11.9987	12.1161	8.77389	8.98306	9.02582	3.15717	0	0
gene-LOC107893270	2.16222	3.02998	0	5.78598	3.14239	5.87787	-3.50091	0.000135547	0.000305075
gene-LOC107893271	7.03729	6.62881	6.9486	3.29941	2.63689	2.5655	4.18884	2.62719e-18	1.19873e-17
gene-LOC107893272	7.91197	7.86766	7.62228	5.53391	5.66075	6.3606	1.92656	6.25899e-14	2.42481e-13
gene-LOC107893276	9.8475	9.7232	9.64327	7.69874	7.98219	7.89706	1.88352	1.05459e-52	1.02532e-51
gene-LOC107893279	12.3588	12.4395	12.4453	13.9032	14.0601	14.0868	-1.60361	4.50122e-287	2.48803e-285
gene-LOC107893281	8.43824	8.42738	8.28845	5.89721	5.62305	5.90773	2.58866	2.54507e-36	1.83715e-35
gene-LOC107893282	10.2488	10.3601	10.5437	11.3116	11.5675	11.7522	-1.16518	6.48274e-34	4.43468e-33
gene-LOC107893285	10.6289	10.4992	10.5525	8.75555	8.52749	8.66841	1.90754	2.83066e-95	4.56187e-94
gene-LOC107893288	10.2713	10.118	10.2142	8.66807	8.80089	8.55504	1.52749	4.03387e-53	3.95771e-52
gene-LOC107893289	12.5727	12.5913	12.55	15.3657	15.3494	15.3728	-2.79158	0	0
gene-LOC107893290	12.5799	12.6188	12.5601	11.3963	11.287	11.5212	1.18164	9.71973e-112	1.82695e-110
gene-LOC107893295	9.64474	9.91393	9.83085	14.3795	14.4067	14.4162	-4.59924	0	0
gene-LOC107893305	8.0125	8.33788	7.92921	2.43897	3.51599	4.28158	4.64847	5.72812e-38	4.26748e-37
gene-LOC107893307	8.12455	8.04344	7.63901	6.58624	6.68353	6.07499	1.48864	1.4648e-10	4.86299e-10
gene-LOC107893311	5.58275	5.99817	6.11169	4.38554	3.67183	4.81033	1.59724	0.000519817	0.00109946
gene-LOC107893312	8.71676	8.78083	8.42328	10.035	10.0293	9.91474	-1.34889	3.12402e-34	2.15286e-33
gene-LOC107893324	10.4928	10.6534	10.5599	11.6292	11.6756	11.6388	-1.07764	1.53629e-80	2.11925e-79
gene-LOC107893326	8.24928	8.0215	8.49546	5.38918	6.21098	7.23886	1.80555	0.00067347	0.00140901
gene-LOC107893327	9.32912	9.18784	9.32283	7.27318	7.93681	7.56357	1.675	1.79395e-26	1.02966e-25
gene-LOC107893328	4.44998	4.72717	3.72814	5.49907	5.86836	6.07499	-1.52094	0.000909479	0.00187613
gene-LOC107893338	10.0034	9.73268	9.68144	8.03304	7.50053	7.3946	2.14201	1.8859e-42	1.5414e-41
gene-LOC107893340	8.86663	8.86456	8.93079	7.65192	7.73951	7.80485	1.15922	1.47064e-17	6.53665e-17
gene-LOC107893341	8.02218	8.17648	7.62788	0	2.63689	3.97808	5.22795	6.59968e-07	1.77364e-06
gene-LOC107893343	12.4528	12.3008	12.3807	10.1795	10.378	10.9892	1.82206	2.01747e-12	7.31989e-12
gene-LOC107893345	9.09011	8.90348	8.85169	7.63597	6.80636	7.05093	1.74411	4.64106e-20	2.24151e-19
gene-LOC107893350	7.56	7.89688	7.37853	10.0012	9.89926	9.83345	-2.29142	5.90691e-67	6.99343e-66
gene-LOC107893351	4.93293	4.08141	5.40431	7.1438	6.64642	7.11633	-2.11913	4.0478e-09	1.24948e-08
gene-LOC107893352	7.89627	7.84784	8.29198	10.6175	10.5859	10.6044	-2.57883	6.11624e-123	1.26764e-121
gene-LOC107893354	5.05109	4.85177	4.67265	2.70668	0	2.5655	2.98676	0.000480788	0.00102086
gene-LOC107893358	11.7517	11.7661	11.6811	8.98063	9.24438	9.33969	2.54252	5.38613e-236	2.33891e-234
gene-LOC107893363	6.83253	6.87382	6.59572	5.69653	5.62305	5.78439	1.08328	0.000158099	0.00035345
gene-LOC107893373	2.99133	3.60291	3.72814	0	0	0	5.50671	0.00239803	0.00470901
gene-LOC107893375	13.1166	13.1427	13.1297	7.86533	7.2515	7.61878	5.53095	0	0
gene-LOC107893377	9.1287	9.49382	9.48115	6.951	7.05314	7.31883	2.27206	7.86221e-46	6.85551e-45
gene-LOC107893381	12.0522	12.0018	12.0816	10.3457	10.4778	10.425	1.63049	2.12198e-200	7.61365e-199
gene-LOC107893383	7.09345	7.25852	7.1642	8.74071	8.54775	9.01214	-1.6125	3.3529e-22	1.71957e-21
gene-LOC107893387	10.4405	10.5453	10.5054	9.06346	9.46555	9.50997	1.14172	1.54432e-27	9.09353e-27
gene-LOC107893391	5.52946	4.59077	5.32385	0	0	2.83784	4.1396	1.92695e-05	4.66186e-05
gene-LOC107893394	14.5152	14.4643	14.6211	13.2727	13.4802	13.1576	1.22545	8.64165e-31	5.47826e-30
gene-LOC107893399	6.71811	6.50776	6.15884	0	2.63689	0	5.75985	2.93802e-12	1.0583e-11
gene-LOC107893403	9.17281	9.30692	9.4734	10.3856	10.3624	10.4582	-1.07961	3.8082e-32	2.49524e-31
gene-LOC107893406	5.80084	4.89103	4.62867	0	0	0	7.32366	8.4705e-08	2.41503e-07
gene-LOC107893413	4.13021	4.44012	4.58331	0	0	0	6.49405	1.32117e-05	3.23768e-05
gene-LOC107893414	9.84068	9.85683	9.83811	7.53638	7.882	8.53126	1.80791	5.87329e-25	3.24418e-24
gene-LOC107893418	5.65917	5.4065	6.12758	2.43897	0	3.73324	3.24893	2.68652e-06	6.93254e-06
gene-LOC107893419	5.99025	5.94321	6.12758	7.47494	6.64642	7.14168	-1.11935	6.74625e-05	0.000156151
gene-LOC107893420	8.83952	8.85963	8.87305	10.0931	10.2385	10.2727	-1.34694	2.55218e-49	2.35152e-48
gene-LOC107893424	12.8146	12.8114	12.8261	11.1048	11.0259	11.0339	1.76165	0	0
gene-LOC107893427	11.9577	11.9726	11.9151	12.9466	13.0067	13.0592	-1.05626	4.42582e-157	1.21051e-155
gene-LOC107893428	4.89129	4.54228	3.80918	0	0	0	6.58044	9.65918e-06	2.39524e-05
gene-LOC107893430	12.0097	12.0835	12.129	9.94239	9.5929	9.45035	2.39839	3.41305e-55	3.43963e-54
gene-LOC107893431	8.14684	8.19228	8.2635	7.19913	7.13578	7.22706	1.01873	1.25153e-09	3.96774e-09
gene-LOC107893432	7.38354	7.23583	8.14752	9.40204	9.38054	9.28953	-1.71417	2.70079e-19	1.2747e-18
gene-LOC107893434	6.56762	6.50776	6.67354	5.42674	5.01433	4.4534	1.5901	7.01631e-06	1.75713e-05
gene-LOC107893436	6.38467	6.26044	6.96638	8.72195	9.00522	8.92721	-2.3266	1.40995e-33	9.55537e-33
gene-LOC107893437	11.3655	11.33	11.2684	12.9978	12.8855	13.0241	-1.6496	2.89073e-281	1.56242e-279
gene-LOC107893442	6.98876	6.97775	6.53745	5.60118	3.51599	3.73324	2.26695	1.0944e-06	2.90265e-06
gene-LOC107893443	8.39792	8.4106	8.27067	6.98917	7.2515	7.01021	1.28095	6.27929e-14	2.43237e-13
gene-LOC107893445	9.59373	9.7948	9.48732	11.1906	11.11	11.0541	-1.48998	3.96632e-73	5.04443e-72
gene-LOC107893449	6.30763	5.84668	6.27752	8.17778	7.43676	7.82846	-1.70435	8.61664e-12	3.04105e-11
gene-LOC107893452	10.5212	10.5817	10.4433	11.7878	11.9834	11.7331	-1.32252	2.22788e-83	3.14934e-82
gene-LOC107893453	6.45781	6.49508	6.54929	6.71328	8.04769	7.57292	-1.04731	0.000401916	0.000861297
gene-LOC107893455	9.07392	9.05157	9.10741	7.53638	7.14911	6.77124	1.89428	3.87531e-28	2.31286e-27
gene-LOC107893460	8.00763	7.88234	7.96502	9.37347	9.32878	9.17448	-1.34649	7.35347e-28	4.3571e-27
gene-LOC107893461	3.40042	4.54228	3.34894	5.63367	5.01433	5.57701	-1.62648	0.00357722	0.00686761
gene-LOC107893464	11.8494	11.7799	11.8144	10.8269	10.4975	10.5987	1.16574	2.70815e-61	2.97775e-60
gene-LOC107893467	6.19235	6.21476	6.52551	7.75889	7.93681	7.07744	-1.32609	3.57994e-07	9.80805e-07
gene-LOC107893468	12.4521	12.4917	12.4514	11.1019	11.1928	11.0707	1.34358	6.94889e-192	2.36987e-190
gene-LOC107893470	11.6752	11.6864	11.6481	10.4599	10.3977	10.5053	1.21508	7.19111e-111	1.34014e-109
gene-LOC107893471	9.68642	9.77526	9.87505	10.888	10.7523	10.8278	-1.04337	2.92026e-43	2.42336e-42
gene-LOC107893472	10.4432	10.3619	10.3156	11.911	11.9871	12.0251	-1.6017	1.35728e-182	4.35044e-181
gene-LOC107893475	6.6573	6.13526	6.89391	3.29941	3.51599	0	3.89534	2.06995e-12	7.50556e-12
gene-LOC107893476	10.7961	10.8855	10.9522	12.1207	12.1401	12.1903	-1.27089	1.1766e-134	2.70277e-133
gene-LOC107893477	10.5365	10.4392	10.3431	9.3394	9.38899	9.57655	1.00436	2.79282e-28	1.67247e-27
gene-LOC107893479	10.4911	10.536	10.5802	6.78736	7.32379	7.23886	3.41953	4.19959e-174	1.28068e-172
gene-LOC107893480	7.891	7.59797	7.91097	0	2.29717	0	7.52365	3.40019e-18	1.54554e-17
gene-LOC107893481	11.6245	11.3622	11.2684	9.41612	9.29621	9.41699	2.04917	6.45396e-112	1.21527e-110
gene-LOC107893498	10.8528	10.8982	10.8942	11.8909	11.9861	12.0054	-1.07949	1.10791e-101	1.89638e-100
gene-LOC107893502	10.3703	10.3452	10.3908	9.30955	9.08711	9.24636	1.15095	1.52918e-40	1.20615e-39
gene-LOC107893503	12.2222	12.1728	12.2068	10.9047	10.7942	10.681	1.40392	3.92799e-140	9.41886e-139
gene-LOC107893511	11.0233	11.1048	11.0684	9.94077	9.53571	9.64906	1.34556	3.06683e-51	2.91509e-50
gene-LOC107893523	7.13864	6.96861	7.15647	9.26357	9.25982	9.11812	-2.13359	2.58172e-53	2.53887e-52
gene-LOC107893525	8.25339	8.44727	8.4488	6.65116	6.50848	7.25056	1.55427	3.82401e-14	1.4949e-13
gene-LOC107893532	10.1094	10.0707	10.123	7.4569	7.72179	7.82063	2.43647	2.89501e-98	4.79352e-97
gene-LOC107893533	8.03179	8.01263	8.17835	6.85781	6.98045	6.98242	1.14296	2.81662e-10	9.22909e-10
gene-LOC107893534	8.73453	8.96685	8.57293	9.99648	10.2694	10.3331	-1.44115	3.49713e-33	2.34772e-32
gene-LOC107893541	10.4141	10.4864	10.5422	8.84845	8.77533	8.38501	1.79984	2.5938e-61	2.85251e-60
gene-LOC107893543	9.17281	9.33031	9.08317	10.3974	10.3624	10.3644	-1.17746	6.20061e-41	4.92692e-40
gene-LOC107893544	0	0	0	4.66244	5.73332	4.98857	-7.90535	6.89779e-09	2.10088e-08
gene-LOC107893548	10.2017	10.0971	10.13	11.225	11.3611	11.4128	-1.19204	2.02529e-70	2.49909e-69
gene-LOC107893550	7.24164	6.61715	6.58425	5.78598	3.51599	4.18734	2.0477	1.3215e-05	3.23837e-05
gene-LOC107893553	11.9274	11.9837	11.9142	8.46638	8.53765	8.83309	3.32609	0	0
gene-LOC107893558	11.6399	11.7981	11.6784	13.0841	13.0422	13.1262	-1.37761	3.48651e-208	1.30796e-206
gene-LOC107893562	5.35665	6.11882	5.64409	7.05062	6.80636	6.96832	-1.21849	3.22349e-05	7.66978e-05
gene-LOC107893563	5.16029	5.13943	5.40431	2.70668	3.14239	0	3.05138	6.41153e-05	0.000148729
gene-LOC107893582	8.31374	8.59721	8.45825	9.49118	9.56832	9.74317	-1.14461	7.40767e-22	3.76198e-21
gene-LOC107893584	7.2499	6.98684	7.11723	8.53679	8.71837	8.56445	-1.4938	6.03353e-21	2.98965e-20
gene-LOC107893587	9.19009	8.92963	9.30722	10.2149	10.1385	10.3454	-1.08601	2.20991e-24	1.20162e-23
gene-LOC107893589	13.0194	13.0581	13.0707	14.7784	14.7844	14.7895	-1.73442	0	0
gene-LOC107893597	10.5969	10.4326	10.429	11.7787	11.7991	11.766	-1.29452	4.32682e-111	8.0849e-110
gene-LOC107893598	11.6636	11.6833	11.6832	10.6195	10.6293	10.6799	1.03431	1.46217e-90	2.24133e-89
gene-LOC107893600	7.19106	7.60389	7.10925	9.09297	9.25674	9.50997	-1.98463	1.85636e-33	1.25539e-32
gene-LOC107893602	11.7683	11.7206	11.7915	10.7137	10.6517	10.6831	1.07728	2.88843e-96	4.69075e-95
gene-LOC107893603	5.44565	5.35128	6.58425	7.99603	7.73951	7.62778	-1.90039	4.58667e-10	1.48851e-09
gene-LOC107893611	7.76986	8.2538	7.51161	8.89611	9.31407	9.22872	-1.28145	1.75583e-12	6.38412e-12
gene-LOC107893614	12.4938	12.4578	12.4577	10.8972	10.8595	10.8861	1.58884	6.71638e-292	3.79179e-290
gene-LOC107893621	7.09345	6.6054	7.08504	0	3.34125	0	5.35014	0.000533154	0.00112654
gene-LOC107893625	10.1759	10.2811	10.2725	11.5457	11.6448	11.6366	-1.36544	3.87138e-120	7.83169e-119
gene-LOC107893631	9.2407	9.21323	9.2932	10.6446	10.7782	10.7952	-1.49209	6.42212e-81	8.90556e-80
gene-LOC107893633	9.43796	9.37252	9.25935	11.4684	11.4513	11.3819	-2.07888	4.01834e-205	1.4855e-203
gene-LOC107893642	9.02181	8.99415	9.01648	10.7032	10.5883	10.7852	-1.68602	5.24934e-93	8.28705e-92
gene-LOC107893644	8.97275	8.89385	9.02074	0	2.91167	2.5655	7.09964	4.23423e-45	3.64396e-44
gene-LOC107893645	6.89707	7.1084	7.39831	6.07336	5.80242	5.71852	1.2893	2.63125e-06	6.79545e-06
gene-LOC107893647	9.2303	9.36209	9.31244	10.682	10.5871	10.601	-1.32261	1.42216e-64	1.6346e-63
gene-LOC107893648	10.0922	10.0195	9.96732	8.86223	8.8988	8.73655	1.19462	2.52151e-35	1.77923e-34
gene-LOC107893653	9.01698	9.00537	8.8493	7.57034	7.41487	7.31883	1.52376	2.1053e-25	1.17538e-24
gene-LOC107893657	11.8364	11.9373	11.9651	13.0938	13.1526	13.1796	-1.22795	9.73999e-191	3.29693e-189
gene-LOC107893681	9.84341	9.80768	9.70942	10.8787	10.7675	10.8002	-1.03031	1.7842e-46	1.57306e-45
gene-LOC107893685	7.40589	7.05755	7.52966	5.63367	5.23033	6.7549	1.33414	9.21452e-05	0.000210682
gene-LOC107893710	12.4032	12.4917	12.4427	10.6236	10.5932	10.6701	1.81761	0	0
gene-LOC107893712	8.92969	8.77035	8.78563	0	4.05829	2.5655	6.06638	1.24844e-08	3.74397e-08
gene-LOC107893722	10.1094	10.4251	10.2114	6.04947	6.30922	6.24838	4.07191	1.11563e-155	3.02141e-154
gene-LOC107893729	12.697	12.7608	12.8246	11.0275	10.922	10.9761	1.78575	1.04768e-299	6.07714e-298
gene-LOC107893739	3.27651	3.16421	3.72814	6.07336	5.86836	5.90773	-2.6577	2.23357e-08	6.60209e-08
gene-LOC107893744	9.95625	10.094	9.98923	11.3969	11.1117	11.1634	-1.21658	1.0429e-51	9.99092e-51
gene-LOC107893756	5.92983	5.99817	6.34702	4.78321	4.89285	1.79069	1.81606	0.00117593	0.00239738
gene-LOC107893765	6.32337	6.85409	6.98394	8.19965	8.21543	8.48744	-1.56479	1.9891e-14	7.86363e-14
gene-LOC107893766	11.6725	11.7462	11.7401	12.7333	12.7269	12.8299	-1.04403	5.66416e-133	1.28115e-131
gene-LOC107893772	8.70479	8.8621	8.96656	7.51909	7.92911	8.05885	1.00182	5.41229e-10	1.74955e-09
gene-LOC107893779	9.62741	9.91035	9.90301	0	0	3.43818	8.1082	2.24107e-07	6.21839e-07
gene-LOC107893788	7.79265	8.2725	8.09999	9.15304	9.35489	9.40657	-1.24119	3.8372e-18	1.74218e-17
gene-LOC107893790	8.12904	8.06934	7.67188	9.30199	9.37488	9.70965	-1.50771	3.82474e-23	2.01508e-22
gene-LOC107893805	2.16222	3.40017	2.98034	5.49907	4.53509	5.0434	-2.30053	0.000661002	0.00138423
gene-LOC107893814	11.0347	10.9197	10.9342	12.2116	12.1779	12.194	-1.23196	1.66447e-148	4.26373e-147
gene-LOC107893821	9.48421	9.65072	9.47495	8.51515	7.66726	7.94105	1.45193	1.11006e-17	4.95898e-17
gene-LOC107893824	4.20008	3.93885	3.11395	0	0	0	5.87981	0.000469073	0.000997426
gene-LOC107893832	6.81036	5.98008	7.41135	4.38554	5.66075	5.14719	1.72984	4.49343e-05	0.000105559
gene-LOC107893835	5.73174	5.60841	4.98322	6.9118	6.30922	6.22485	-1.06216	0.00255737	0.00500548
gene-LOC107893838	10.1003	10.1597	9.97941	9.06941	8.7839	8.63756	1.23933	2.44607e-27	1.43553e-26
gene-LOC107893852	12.3006	12.3026	12.3417	14.4714	14.4671	14.4786	-2.15733	0	0
gene-LOC107893853	4.71157	5.13943	4.33226	6.16513	6.30922	6.24838	-1.51184	6.70979e-05	0.000155346
gene-LOC107893856	2.16222	2.53073	3.72814	5.56794	5.46153	3.86085	-2.32029	0.00168785	0.00337538
gene-LOC107893860	8.25339	8.25756	8.20105	5.8146	5.83577	5.96567	2.38462	4.05733e-31	2.5944e-30
gene-LOC107893862	7.3455	7.37385	7.37853	4.9981	5.17928	4.87222	2.3826	2.33214e-17	1.02979e-16
gene-LOC107893868	11.3928	11.52	11.4629	9.74276	9.63139	9.91842	1.69121	3.71878e-114	7.16192e-113
gene-LOC107893876	10.0772	10.2023	10.1051	8.76292	8.74054	8.23407	1.532	4.37938e-35	3.07342e-34
gene-LOC107893880	7.13864	6.66323	7.51161	8.19421	8.1963	8.22817	-1.06515	4.24444e-07	1.15691e-06
gene-LOC107893885	7.69318	7.52499	7.17952	4.38554	0	3.43818	4.15295	0.0001059	0.000240733
gene-LOC107893886	9.98993	9.86548	10.0675	11.1019	11.1904	11.0855	-1.15025	1.39496e-59	1.49798e-58
gene-LOC107893889	6.95884	7.0832	7.28245	8.30931	8.46492	8.57379	-1.34269	2.67265e-15	1.09221e-14
gene-LOC107893891	8.35261	7.80224	8.18596	0	0	0	10.2928	9.67413e-18	4.33089e-17
gene-LOC107893897	10.0046	9.93169	10.1602	11.3975	11.4687	11.5856	-1.45073	2.44841e-87	3.62516e-86
gene-LOC107893901	5.80084	5.92441	6.40031	3.94236	2.91167	5.46095	1.63006	0.00305099	0.0059132
gene-LOC107893902	7.28248	7.48064	7.33813	6.35247	6.56922	5.29009	1.21321	4.0292e-05	9.49951e-05
gene-LOC107893910	4.93293	5.56052	4.67265	3.45296	0	0	3.27832	0.000650922	0.00136411
gene-LOC107893911	8.92196	8.92727	8.91714	10.9848	10.9603	10.7922	-1.99528	5.476e-134	1.24929e-132
gene-LOC107893915	9.19223	8.56116	8.86122	4.4599	5.27963	5.99378	3.56048	2.81979e-39	2.16147e-38
gene-LOC107893919	8.12455	8.06076	8.15141	4.53062	6.02112	4.81033	2.88801	2.02952e-22	1.04798e-21
gene-LOC107893927	8.5793	8.32719	8.29198	6.27219	6.18534	6.04842	2.24717	1.55292e-29	9.59132e-29
gene-LOC107893933	9.09011	9.36034	9.39188	7.66769	7.35862	7.02391	1.9163	6.34288e-31	4.0347e-30
gene-LOC107893937	12.0528	11.9449	11.8505	7.89243	8.65906	8.48744	3.57584	2.17867e-58	2.30405e-57
gene-LOC107893943	0	3.86191	2.27165	4.66244	6.26094	4.87222	-2.87342	0.000660275	0.0013828
gene-LOC107893945	7.82619	7.97659	8.16687	9.48896	9.03064	9.80992	-1.48452	1.02227e-17	4.57324e-17
gene-LOC107893946	2.16222	3.78063	3.34894	4.89465	5.23033	4.93157	-1.891	0.00403161	0.00768572
gene-LOC107893949	6.7534	6.27535	6.26321	4.9981	4.76019	2.83784	2.02949	1.38361e-05	3.38352e-05
gene-LOC107893950	9.94102	10.1537	10.0654	8.91606	9.00155	9.20487	1.01271	2.85218e-22	1.46669e-21
gene-LOC107893954	5.82316	6.34768	6.02952	0	3.34125	2.5655	3.88384	1.86745e-09	5.87022e-09
gene-LOC107893956	5.95025	6.65184	6.62959	8.0572	8.98306	8.47752	-2.1184	1.77678e-17	7.87528e-17
gene-LOC107893958	7.84812	8.27992	8.27425	9.36865	9.42504	9.21087	-1.19075	1.40704e-17	6.25788e-17
gene-LOC107893959	11.8392	11.7382	11.8254	9.89291	9.91104	9.86994	1.91136	9.20017e-230	3.86797e-228
gene-LOC107893962	7.63129	7.44152	7.55925	6.60275	5.83577	6.5989	1.16231	2.54399e-06	6.57838e-06
gene-LOC107893963	9.35616	9.42696	9.24121	7.27318	6.75499	6.80337	2.38225	3.79506e-51	3.60298e-50
gene-LOC107893965	5.95025	6.15151	6.56104	7.72159	7.57153	7.63672	-1.4102	1.24431e-09	3.94566e-09
gene-LOC107893967	6.08563	5.58466	4.48806	0	0	0	7.66062	1.13804e-08	3.42015e-08
gene-LOC107893968	9.72248	9.76077	9.90301	7.09797	6.8881	7.82063	2.47857	1.38477e-45	1.20069e-44
gene-LOC107893972	8.7894	8.7756	8.86597	8.01466	7.67649	7.50617	1.06299	9.09649e-12	3.20684e-11
gene-LOC107893977	9.32912	8.96225	8.97097	2.93241	4.26826	3.26443	5.64633	3.71822e-68	4.46299e-67
gene-LOC107893987	11.8528	11.8192	11.8224	10.5252	10.4363	10.3563	1.39013	7.11975e-136	1.65224e-134
gene-LOC107893989	10.6924	10.7059	10.8391	12.4614	12.5261	12.453	-1.73288	7.55942e-260	3.66132e-258
gene-LOC107893990	4.84842	4.85177	4.33226	7.22068	7.00997	7.31883	-2.5429	5.5138e-17	2.40291e-16
gene-LOC107893994	12.091	12.1118	12.0255	11.0607	10.8786	10.7568	1.17157	9.83929e-72	1.23234e-70
gene-LOC107893998	9.85699	9.96195	9.92021	5.3506	6.64642	6.67032	3.59567	3.69283e-21	1.84148e-20
gene-LOC107893999	5.01277	6.10219	6.11169	2.43897	3.81247	3.06684	2.76983	3.55701e-06	9.10396e-06
gene-LOC107894003	7.28248	6.59355	6.90317	3.83468	5.27963	3.59324	2.58408	1.2322e-09	3.90803e-09
gene-LOC107894006	8.2575	7.9536	8.2955	5.42674	5.58433	6.52376	2.26784	9.0243e-18	4.04511e-17
gene-LOC107894014	7.80952	7.89205	8.00428	8.8588	9.08017	9.13715	-1.12722	1.62193e-16	6.95459e-16
gene-LOC107894015	9.96505	10.1303	10.0592	9.23209	8.80089	9.08256	1.00262	1.80899e-19	8.58972e-19
gene-LOC107894023	5.97039	6.16759	6.29169	2.70668	0	0	5.14424	1.01505e-10	3.39599e-10
gene-LOC107894028	5.1248	5.88607	6.09563	8.58743	8.51725	8.40609	-2.76278	3.35926e-35	2.363e-34
gene-LOC107894038	6.22624	6.18348	6.87521	8.35387	8.08284	8.5877	-1.90115	3.5365e-17	1.55198e-16
gene-LOC107894039	9.54589	9.75812	9.75489	7.56193	7.57153	8.28616	1.84711	8.64065e-29	5.24579e-28
gene-LOC107894041	10.9543	11.0321	11.0684	12.2156	12.2998	12.3153	-1.25805	3.96443e-144	9.78757e-143
gene-LOC107894050	9.71653	9.64068	9.68144	8.21583	7.31199	7.87455	1.83121	7.60923e-29	4.62713e-28
gene-LOC107894056	10.7727	10.699	10.8337	9.04244	9.11794	9.036	1.7063	7.00231e-99	1.16644e-97
gene-LOC107894057	6.30763	6.66323	6.80779	6.07336	4.76019	4.67796	1.29717	0.00124217	0.00252513
gene-LOC107894074	9.06926	9.17	8.83485	10.7428	10.668	10.7444	-1.69041	1.0781e-76	1.43055e-75
gene-LOC107894075	10.4549	10.254	10.1898	12.4521	12.5106	12.5116	-2.18976	2.6364e-290	1.47788e-288
gene-LOC107894078	11.9583	12.0276	11.9958	10.1249	10.0788	10.2798	1.83129	1.09663e-209	4.14588e-208
gene-LOC107894079	8.41639	8.34143	8.37419	9.81005	9.25366	9.74109	-1.24853	8.51721e-19	3.9499e-18
gene-LOC107894080	4.50623	4.49211	3.95877	4.38554	6.28528	6.12669	-1.51771	0.00498395	0.00939167
gene-LOC107894083	9.26943	8.95068	9.36365	10.248	10.1518	10.2466	-1.01256	2.08692e-21	1.04801e-20
gene-LOC107894085	5.82316	4.59077	4.91162	0	0	3.06684	3.88	6.39263e-05	0.000148307
gene-LOC107894088	6.472	6.48228	5.84963	3.71831	4.45151	4.60692	2.05282	1.8829e-06	4.91137e-06
gene-LOC107894090	5.99025	5.53597	5.59921	7.71401	7.22657	7.54469	-1.81085	2.1442e-12	7.76945e-12
gene-LOC107894096	10.2186	10.0728	10.1641	11.2747	11.1725	11.3263	-1.10763	1.10716e-61	1.22374e-60
gene-LOC107894097	13.2929	13.3665	13.3433	15.3284	15.3677	15.3561	-2.01607	0	0
gene-LOC107894103	4.56037	3.6945	5.08437	5.92373	5.93142	6.07499	-1.46207	0.00112199	0.00229287
gene-LOC107894104	8.11101	8.01263	8.11601	9.52405	9.48669	9.55076	-1.44375	9.48825e-39	7.2008e-38
gene-LOC107894108	3.62025	3.28701	2.83309	5.63367	5.07143	5.90773	-2.42991	1.1975e-05	2.94487e-05
gene-LOC107894121	12.6343	12.5946	12.5763	10.5721	10.3653	10.5029	2.11801	0	0
gene-LOC107894122	9.39764	9.47941	9.49346	7.97717	7.69478	8.29748	1.44905	2.22849e-24	1.21151e-23
gene-LOC107894127	8.05554	7.51873	7.78139	8.67589	8.98306	9.14344	-1.14896	1.74075e-11	6.05128e-11
gene-LOC107894130	8.47394	8.35553	8.28491	10.2388	10.4088	10.2036	-1.91686	7.72361e-81	1.0701e-79
gene-LOC107894136	10.2905	10.2736	10.3448	9.12189	9.25982	8.42169	1.32679	6.45145e-08	1.85286e-07
gene-LOC107894148	9.45771	9.42696	9.17012	6.25141	5.73332	6.38203	3.22072	8.64615e-72	1.08333e-70
gene-LOC107894150	8.88796	9.09634	9.12532	10.5467	10.6017	10.6044	-1.54425	4.89412e-72	6.15039e-71
gene-LOC107894153	6.95884	7.14133	7.17952	5.3506	5.58433	5.78439	1.53599	3.22617e-08	9.44711e-08
gene-LOC107894167	6.9986	6.84412	6.14329	5.46336	3.51599	4.37005	2.06664	4.75278e-06	1.20492e-05
gene-LOC107894170	10.2874	10.1138	10.2618	8.96476	8.61171	8.94172	1.37419	1.23751e-37	9.15284e-37
gene-LOC107894171	5.92983	6.46938	5.88745	0	2.63689	2.22949	4.58539	9.57699e-11	3.21005e-10
gene-LOC107894172	10.4709	10.5337	10.5452	9.05449	9.23191	9.019	1.41553	9.72257e-61	1.06204e-59
gene-LOC107894173	10.0168	10.0284	10.0001	7.02636	7.62019	7.20318	2.72527	3.99387e-92	6.22752e-91
gene-LOC107894178	8.33331	8.22721	8.3439	9.58555	9.45485	9.53411	-1.22684	5.32648e-29	3.25054e-28
gene-LOC107894180	11.7986	11.7314	11.7834	10.7466	10.6932	10.6055	1.08822	4.83563e-88	7.23404e-87
gene-LOC107894186	10.1082	9.93051	10.0204	7.48388	8.11035	7.45652	2.31573	2.77516e-56	2.84516e-55
gene-LOC107894189	9.10385	8.73303	9.14692	6.71328	7.37005	7.21517	1.89358	2.10137e-24	1.14348e-23
gene-LOC107894199	8.6085	8.61783	8.87776	7.57871	7.59119	7.3299	1.20687	3.18743e-14	1.2499e-13
gene-LOC107894203	8.27784	8.42404	8.28845	4.59803	4.45151	0	4.44819	0.000156321	0.000349696
gene-LOC107894204	8.84498	8.86949	9.02286	9.96331	10.0329	10.0812	-1.11232	9.92116e-32	6.43546e-31
gene-LOC107894214	13.4275	13.3393	13.3792	11.8689	11.8793	11.7068	1.5621	2.61891e-261	1.28315e-259
gene-LOC107894217	8.6621	8.499	8.47076	6.16513	6.15924	5.75183	2.52513	2.23751e-37	1.6453e-36
gene-LOC107894222	10.4682	10.4175	10.2244	9.11615	9.48407	9.03937	1.15013	5.53082e-24	2.98302e-23
gene-LOC107894224	7.92751	8.12802	7.83075	4.84001	5.80242	5.90773	2.41279	1.29543e-19	6.17287e-19
gene-LOC107894225	10.6802	10.6448	10.4669	11.906	11.8702	11.8038	-1.26178	1.57795e-92	2.472e-91
gene-LOC107894229	6.79914	6.82398	6.43902	4.89465	5.41816	5.4201	1.46202	7.90988e-06	1.97311e-05
gene-LOC107894230	7.79265	8.31281	7.90176	8.90944	9.43051	9.16215	-1.16366	4.97179e-12	1.77374e-11
gene-LOC107894239	6.13998	6.11882	6.38717	4.66244	5.41816	5.37805	1.05623	0.00410319	0.00781489
gene-LOC107894248	12.412	12.4073	12.3869	13.7867	13.7854	13.7161	-1.36133	0	0
gene-LOC107894249	4.50623	5.4065	2.83309	7.1438	7.37005	7.09052	-2.6699	1.19143e-09	3.78138e-09
gene-LOC107894253	9.4719	9.72456	9.3968	8.61617	8.45423	8.15536	1.11777	8.14598e-16	3.40266e-15
gene-LOC107894263	9.80328	9.64642	9.70942	8.86223	8.73171	8.48249	1.02054	1.37551e-18	6.34144e-18
gene-LOC107894265	5.01277	4.72717	6.17422	7.4294	7.67649	7.26216	-2.03763	2.90704e-09	9.04306e-09
gene-LOC107894270	6.00984	6.59355	6.50132	3.59173	5.46153	4.98857	1.56389	0.000449323	0.000957452
gene-LOC107894272	5.86678	6.01604	5.77089	4.9473	4.82804	3.43818	1.37713	0.00326987	0.00631061
gene-LOC107894275	9.3095	8.9964	9.04394	10.2027	10.3667	9.96354	-1.06572	1.00345e-19	4.7989e-19
gene-LOC107894279	5.47413	6.34768	6.2045	8.21583	8.02619	8.14912	-2.08884	1.83482e-19	8.7104e-19
gene-LOC107894283	11.9605	11.9979	11.9618	13.424	13.5361	13.4719	-1.50441	0	0
gene-LOC107894288	12.5858	12.5625	12.5748	11.099	11.0738	11.074	1.49217	1.25721e-289	7.03502e-288
gene-LOC107894299	12.428	12.4224	12.472	10.9022	10.7247	10.9779	1.56843	1.2069e-170	3.6042e-169
gene-LOC107894303	10.9178	10.8455	10.937	12.4323	12.5943	12.5781	-1.63609	1.25179e-212	4.79828e-211
gene-LOC107894305	3.71876	4.14774	3.72814	0	0	0	5.94467	0.000298283	0.00064822
gene-LOC107894306	6.27562	6.87382	6.79789	7.67552	8.01895	7.99072	-1.23474	1.90425e-08	5.65291e-08
gene-LOC107894307	5.55636	4.92924	5.11657	6.40988	6.48765	5.81623	-1.06538	0.00381034	0.00728976
gene-LOC107894310	9.05047	9.24955	9.42118	7.62793	7.65797	7.99072	1.48561	7.87962e-23	4.11404e-22
gene-LOC107894311	11.2959	11.4535	11.4897	10.1206	9.86333	10.1295	1.37216	2.43593e-67	2.89372e-66
gene-LOC107894315	11.0858	11.0822	11.0984	12.4597	12.4839	12.4969	-1.39164	2.55854e-256	1.21912e-254
gene-LOC107894316	9.18363	9.0752	9.1986	10.6664	10.7718	10.7588	-1.58081	8.41179e-91	1.29224e-89
gene-LOC107894317	7.76986	7.05755	7.53563	5.56794	6.02112	5.33474	1.83765	2.66981e-10	8.75755e-10
gene-LOC107894319	9.30356	9.51753	9.1986	7.69874	7.8333	7.94105	1.52391	3.4558e-28	2.06579e-27
gene-LOC107894329	7.86435	7.96284	7.74065	11.6084	11.4398	11.4938	-3.66408	0	0
gene-LOC107894336	3.14096	2.88197	0	4.59803	4.16709	5.75183	-2.72584	0.00217043	0.00428291
gene-LOC107894345	15.1956	15.1596	15.2106	18.2247	18.25	18.2682	-3.05903	0	0
gene-LOC107894349	10.7488	10.945	10.879	13.3642	13.3992	13.3693	-2.51741	0	0
gene-LOC107894361	6.30763	5.63177	5.37798	3.45296	3.67183	3.06684	2.52541	3.56311e-06	9.1181e-06
gene-LOC107894363	10.6741	10.7836	10.8907	13.3744	13.51	13.4074	-2.64576	0	0
gene-LOC107894379	8.48797	8.18045	8.61862	9.60207	9.31997	9.66445	-1.09881	1.5896e-15	6.55528e-15
gene-LOC107894390	8.37921	8.29463	8.19353	10.6154	10.7793	10.6146	-2.38533	1.01358e-145	2.53096e-144
gene-LOC107894414	11.7579	11.7569	11.6858	9.57931	9.6941	9.59732	2.11205	2.13617e-254	1.01296e-252
gene-LOC107894431	7.28248	7.58606	7.81612	6.20891	6.82308	6.63505	1.01348	3.38996e-05	8.05137e-05
gene-LOC107894444	8.05082	7.9536	8.06329	6.39099	6.48765	6.68764	1.50764	1.76627e-14	6.99535e-14
gene-LOC107894446	6.72997	7.05755	6.99264	4.53062	4.76019	5.0434	2.18584	2.98549e-11	1.0263e-10
gene-LOC107894457	11.1904	11.3188	11.2915	12.9762	12.8905	12.9922	-1.68582	4.31098e-302	2.54484e-300
gene-LOC107894474	12.536	12.6579	12.5555	15.3394	15.3308	15.3417	-2.75321	0	0
gene-LOC107894481	8.36026	8.53662	8.17071	5.49907	5.23033	5.0434	3.12133	1.20526e-39	9.31648e-39
gene-LOC107894494	8.2575	8.37988	8.21599	9.48896	9.6002	9.22872	-1.16369	6.95955e-20	3.34396e-19
gene-LOC107894508	5.16029	4.72717	5.14807	0	0	2.83784	3.95884	6.416e-05	0.000148816
gene-LOC107894554	6.36959	6.46938	6.36053	4.22421	4.16709	5.14719	1.8597	2.75145e-06	7.0946e-06
gene-LOC107894562	8.11101	8.4106	8.30601	9.58139	9.37488	10.2481	-1.50607	5.85599e-17	2.54958e-16
gene-LOC107894563	6.60674	6.64037	6.4517	5.66544	5.50364	5.24401	1.10196	0.000408513	0.000874647
gene-LOC107894580	8.27784	8.37297	8.44564	4.04255	2.29717	4.5322	4.55227	8.68195e-47	7.6855e-46
gene-LOC107894629	4.84842	4.68312	5.43016	2.43897	0	3.59324	2.60295	0.00166405	0.00332978
gene-LOC107894635	3.62025	2.31679	3.72814	0	0	0	5.3647	0.00480846	0.00908094
gene-LOC107894636	9.27551	9.38633	9.34168	8.35874	8.09666	8.06548	1.15573	2.35665e-20	1.14853e-19
gene-LOC107894671	10.0737	10.2994	10.4417	11.7512	11.6294	11.6338	-1.39304	1.22382e-69	1.4999e-68
gene-LOC107894674	9.59373	9.61453	9.73298	8.71057	8.06888	8.38501	1.23512	1.68963e-18	7.75914e-18
gene-LOC107894681	4.84842	4.68312	5.01773	0	0	0	6.97257	5.66389e-07	1.53039e-06
gene-LOC107894692	8.00763	7.74982	8.16302	9.68385	9.05562	9.48295	-1.45204	9.09677e-19	4.21344e-18
gene-LOC107894699	3.81097	4.08141	4.02813	0	0	0	6.0508	0.000166567	0.000371594
gene-LOC107894702	3.51452	3.78063	3.72814	5.89721	5.50364	4.87222	-1.89035	0.000426266	0.000910831
gene-LOC107894738	2.99133	2.06549	2.66908	5.3506	5.66075	3.86085	-2.73568	0.000196879	0.000435737
gene-LOC107894739	10.1792	10.0642	10.0675	11.4729	11.3803	11.2864	-1.2791	3.61306e-80	4.95926e-79
gene-LOC107894743	9.73136	9.69298	9.63218	0	0	0	11.851	1.3609e-23	7.26457e-23
gene-LOC107894766	8.72863	8.40383	8.89642	5.56794	5.27963	5.93699	3.09451	1.12749e-42	9.25941e-42
gene-LOC107894775	6.56762	6.84412	7.14871	4.30713	3.51599	3.43818	3.14263	1.72985e-14	6.85539e-14
gene-LOC107894778	8.1947	8.12391	8.25629	9.62447	9.59046	9.7473	-1.46598	1.64935e-40	1.30045e-39
gene-LOC107894793	0	0	2.02254	4.30713	4.16709	5.78439	-4.82695	1.59904e-05	3.89186e-05
gene-LOC107894798	5.73174	5.4065	5.88745	0	0	0	7.82759	1.34351e-09	4.25466e-09
gene-LOC107894811	4.66291	4.89103	5.72985	2.43897	0	3.59324	2.7547	0.000742308	0.00154617
gene-LOC107894813	2.16222	2.06549	2.02254	5.09462	6.52901	3.43818	-3.78682	4.46606e-06	1.13482e-05
gene-LOC107894817	6.77645	5.90537	6.72666	7.53638	7.32379	7.66323	-1.00321	0.000119942	0.00027136
gene-LOC107894822	13.2275	13.2015	13.2861	12.1142	12.0452	12.2443	1.10189	4.75288e-125	1.00612e-123
gene-LOC107894842	8.57602	8.53042	8.49852	9.98236	9.77369	9.82369	-1.33124	5.419e-38	4.04146e-37
gene-LOC107894848	3.51452	4.85177	5.35117	2.43897	0	0	4.06961	0.000404185	0.000865866
gene-LOC107894860	6.06705	6.13526	6.46427	7.89243	7.40379	8.30872	-1.6946	3.58163e-11	1.22704e-10
gene-LOC107894869	7.61219	7.23583	7.22454	0	0	0	9.52638	3.65134e-15	1.48385e-14
gene-LOC107894883	8.4704	7.97659	8.06329	9.71835	9.70767	9.97417	-1.62415	6.84163e-32	4.45567e-31
gene-LOC107894897	5.95025	6.15151	6.12758	4.72409	4.16709	3.97808	1.79825	2.33467e-05	5.6093e-05
gene-LOC107894900	11.2467	11.4469	11.3155	13.5417	13.6565	13.572	-2.25194	0	0
gene-LOC107894921	3.89764	4.63768	4.33226	5.89721	5.73332	5.84738	-1.55296	0.000370202	0.000795862
gene-LOC107894928	5.97039	6.19921	6.24875	7.50159	7.2515	7.55416	-1.30877	1.94e-08	5.75608e-08
gene-LOC107894937	9.48945	9.31776	9.44198	7.65192	7.7483	7.84399	1.67372	2.02166e-39	1.55626e-38
gene-LOC107894950	12.1517	12.1595	12.1703	10.9179	10.8153	10.9485	1.26524	2.5488e-149	6.58224e-148
gene-LOC107894970	6.77645	6.86399	6.52551	7.72159	8.13064	8.02519	-1.24725	8.43659e-10	2.70073e-09
gene-LOC107894979	6.48606	5.43334	6.33339	7.34362	7.03889	7.11633	-1.03227	0.000492546	0.0010446
gene-LOC107894980	9.00239	8.90827	9.01861	6.29269	6.23618	7.06425	2.40769	9.14827e-35	6.37293e-34
gene-LOC107894984	7.78699	7.91603	7.7914	9.78856	9.73886	9.64464	-1.89723	2.28786e-63	2.5888e-62
gene-LOC107894985	7.24164	7.38076	7.57092	8.63635	8.56774	8.26901	-1.09914	9.63751e-11	3.22948e-10
gene-LOC107894993	7.02771	7.09165	7.01843	5.8146	5.37344	6.02136	1.29804	2.91365e-06	7.49851e-06
gene-LOC107895005	12.8224	12.6311	12.9163	13.8816	13.9196	13.8551	-1.09097	1.74417e-38	1.31518e-37
gene-LOC107895008	7.59284	7.56194	7.71459	8.67589	8.62131	8.69434	-1.04299	1.75188e-13	6.65642e-13
gene-LOC107895014	8.49494	7.77627	7.9517	6.23032	5.69749	4.4534	2.49112	2.31691e-14	9.13677e-14
gene-LOC107895025	7.08424	6.6054	6.7678	8.13302	8.35422	8.11752	-1.38184	5.86619e-13	2.17839e-12
gene-LOC107895026	7.25811	6.99587	7.52966	8.74071	9.19705	8.79764	-1.65295	4.1712e-20	2.01704e-19
gene-LOC107895033	8.83952	8.91066	9.04185	7.99603	7.67649	7.84399	1.08944	2.10676e-14	8.321e-14
gene-LOC107895038	7.4279	7.48064	7.73547	4.89465	4.45151	3.26443	3.25599	1.62442e-21	8.17563e-21
gene-LOC107895040	11.4346	11.5406	11.6027	10.3784	10.504	10.2246	1.15559	1.28746e-56	1.32615e-55
gene-LOC107895045	8.42371	8.21566	8.11202	9.79755	9.64321	9.58813	-1.42814	8.44904e-33	5.62914e-32
gene-LOC107895050	9.4912	9.31235	9.46561	10.5457	10.7501	10.6382	-1.22256	4.84723e-47	4.30955e-46
gene-LOC107895051	6.9986	7.14133	7.29657	8.09269	8.25294	8.37435	-1.09683	3.90924e-10	1.27309e-09
gene-LOC107895054	8.81189	8.68358	8.95102	10.2269	10.5091	10.2698	-1.52184	5.03114e-47	4.47181e-46
gene-LOC107895056	8.30979	8.45384	8.46139	9.81005	10.0382	9.74936	-1.4623	2.10918e-38	1.58626e-37
gene-LOC107895058	11.0904	11.2177	11.2467	9.09589	9.0697	8.80162	2.19316	6.3157e-143	1.54243e-141
gene-LOC107895064	11.876	11.8391	11.8727	13.1993	13.2004	13.1702	-1.32764	0	0
gene-LOC107895065	8.43099	8.31281	8.48317	10.2309	10.1666	10.2171	-1.79761	7.6478e-81	1.05983e-79
gene-LOC107895070	6.71811	6.54515	6.70565	5.18509	5.12637	5.4201	1.43276	5.34907e-06	1.35037e-05
gene-LOC107895072	6.3996	6.93144	6.9486	8.53679	8.47024	8.22817	-1.64263	3.08456e-17	1.35646e-16
gene-LOC107895073	13.622	13.5654	13.6288	16.1397	16.1499	16.1513	-2.54136	0	0
gene-LOC107895074	7.1117	6.95941	7.14871	8.51079	7.93681	7.90448	-1.07804	1.76071e-07	4.92107e-07
gene-LOC107895075	5.01277	5.10646	5.20907	6.16513	6.23618	6.44448	-1.19717	0.000428802	0.000916004
gene-LOC107895076	0	3.02998	0	6.74337	6.93502	5.87787	-5.31105	0.00156161	0.00313667
gene-LOC107895079	8.85855	8.72219	8.7981	9.87773	9.55085	10.1152	-1.07487	1.98912e-16	8.51118e-16
gene-LOC107895085	7.7641	7.6215	7.62228	9.81714	9.79715	9.90737	-2.17735	2.23069e-84	3.18671e-83
gene-LOC107895086	9.17715	9.09634	9.27548	7.78805	7.77433	7.60061	1.46542	5.42651e-28	3.22588e-27
gene-LOC107895092	9.8597	9.71638	9.80515	11.221	10.835	11.2173	-1.30915	6.792e-43	5.59747e-42
gene-LOC107895093	3.9794	4.14774	2.48401	6.53556	5.80242	5.90773	-2.51932	8.30585e-07	2.21797e-06
[truncated: 16,986 more rows]

## Sheet: Table S5
Table S5: Differentially expressed (DEGs) Cotton seedlings samples of MgSO4 treated seeds at 0hrs (CK) and 12hrs (M12).
	CK-1	CK-2	CK-3	MgS04-12-1	MgS04-12-2	MgS04-12-3	log2FoldChange	pvalue	padj
gene-ACQ14_gp01	5.84717	6.40294	5.71225	9.98201	10.3324	9.81258	-4.05862	3.15257e-82	1.92405e-80
gene-ACQ14_gp02	3.01273	4.03784	3.90936	7.51804	7.45709	7.20375	-3.77608	2.53056e-20	2.89417e-19
gene-ACQ14_gp03	4.91492	4.29811	4.30019	7.21681	7.77987	6.98298	-2.88698	2.9535e-13	2.2204e-12
gene-ACQ14_gp04	7.33073	6.28773	5.85504	9.11032	9.81443	9.7301	-2.97033	4.74661e-22	5.94741e-21
gene-ACQ14_gp05	6.60497	7.01427	6.77227	11.2622	11.0604	11.1758	-4.37242	9.69576e-244	3.76529e-241
gene-ACQ14_gp06	6.34751	5.77036	6.0026	9.63733	9.90637	9.7301	-3.72506	1.21184e-83	7.58584e-82
gene-ACQ14_gp07	8.15339	8.1719	7.63603	12.9007	13.2926	12.906	-5.04368	2.52274e-129	3.19111e-127
gene-ACQ14_gp08	1.86852	4.03784	3.6654	7.24446	6.98981	7.03504	-3.7615	7.47242e-14	5.84394e-13
gene-ACQ14_gp09	4.28991	3.88767	4.1813	8.5027	8.45298	8.34521	-4.38907	3.06365e-49	9.59377e-48
gene-ACQ14_gp10	6.36309	6.95886	6.0026	9.77008	9.84811	9.72812	-3.30126	2.89798e-53	9.95435e-52
gene-ACQ14_gp12	2.65608	2.74049	3.1362	7.22608	7.10574	6.65728	-4.35337	1.17485e-18	1.2348e-17
gene-ACQ14_gp13	3.16265	3.1888	3.57396	6.43282	5.87607	6.60657	-3.15105	3.12386e-09	1.71063e-08
gene-ACQ14_gp14	4.47331	5.37825	4.65279	7.85343	8.673	7.65843	-3.28015	1.34493e-18	1.41016e-17
gene-ACQ14_gp17	5.28562	5.87385	4.73951	8.4283	8.74628	8.5014	-3.22293	1.87023e-27	2.97645e-26
gene-ACQ14_gp18	6.39374	6.09558	5.91216	9.55692	9.70576	9.58921	-3.49304	1.47945e-78	8.52574e-77
gene-ACQ14_gp19	6.16408	5.2912	5.89337	9.56059	9.7874	9.44031	-3.8025	1.98207e-65	8.90543e-64
gene-ACQ14_gp20	4.91492	4.10744	4.46195	7.78605	8.05176	7.32371	-3.27777	2.654e-19	2.88182e-18
gene-ACQ14_gp21	6.52415	5.58759	5.64645	8.8322	9.30955	8.82716	-3.04464	5.38285e-28	8.78929e-27
gene-ACQ14_gp22	6.07231	5.68187	5.9671	8.91483	9.27104	8.74748	-3.09838	6.54907e-40	1.57452e-38
gene-ACQ14_gp23	5.77914	6.02539	5.20333	8.20728	9.0282	8.07997	-2.81586	5.36487e-18	5.45251e-17
gene-ACQ14_gp24	5.4108	5.61174	5.42885	8.99026	9.63309	8.95088	-3.76662	3.19084e-50	1.02608e-48
gene-ACQ14_gp26	8.21047	8.13071	7.86061	12.1965	12.7679	12.0203	-4.29507	6.19928e-64	2.68827e-62
gene-ACQ14_gp27	4.78219	4.95599	4.93592	8.81387	9.26749	8.8672	-4.14602	5.76194e-60	2.29462e-58
gene-ACQ14_gp28	3.01273	4.35646	3.90936	7.77345	7.62194	7.45372	-3.84912	3.61441e-22	4.54747e-21
gene-ACQ14_gp29	7.66192	7.64316	7.64167	10.7866	10.9395	10.7322	-3.17866	5.69491e-158	1.00936e-155
gene-ACQ14_gp30	2.65608	3.31185	2.85472	6.15057	5.7185	5.34017	-2.97768	2.5906e-06	1.05698e-05
gene-ACQ14_gp31	7.16291	7.13585	6.78252	10.8367	11.1237	10.8881	-3.92936	3.87817e-170	7.67702e-168
gene-ACQ14_gp32	11.347	11.3876	11.2322	13.3952	13.8539	13.3135	-2.21764	2.02907e-34	4.17807e-33
gene-ACQ14_gp33	10.5242	10.441	10.2959	12.4165	12.8545	12.2243	-2.10029	3.38819e-25	4.93969e-24
gene-ACQ14_gp34	6.9213	7.70621	7.03482	10.6606	10.9406	10.648	-3.49855	9.99622e-83	6.16248e-81
gene-ACQ14_gp35	6.05323	5.7045	5.60085	9.12031	9.28165	8.73573	-3.28967	2.04184e-43	5.45775e-42
gene-ACQ14_gr01	13.9562	14.0252	13.8498	16.7716	17.1524	16.7154	-2.94773	1.76893e-84	1.12816e-82
gene-ACQ14_gr03	13.8781	14.0188	13.7652	17.0066	17.4228	17.0062	-3.2679	3.65111e-90	2.58546e-88
gene-ACQ14_gr04	13.9021	13.9646	13.7952	16.7134	17.0733	16.6579	-2.93801	5.3715e-93	3.98904e-91
gene-GohiCp002	7.02285	7.05007	7.13419	8.24882	8.10049	8.15834	-1.10753	2.14349e-07	9.86849e-07
gene-GohiCp006	6.28347	5.85374	5.04209	8.02267	8.20817	7.9639	-2.27953	2.37787e-12	1.67373e-11
gene-GohiCp007	5.18406	5.53803	5.5775	7.47978	5.22737	7.52826	-1.64519	0.00160209	0.00437338
gene-GohiCp008	6.01431	5.68187	5.37568	7.08028	7.43193	6.95623	-1.47314	1.9788e-05	7.24216e-05
gene-GohiCp009	5.60669	5.61174	5.87433	7.11064	6.93712	6.94267	-1.31318	7.00882e-05	0.000237986
gene-GohiCp010	4.95658	3.6283	4.24197	7.08028	7.21304	6.70626	-2.70312	1.30094e-09	7.37571e-09
gene-GohiCp011	6.69387	5.98897	6.3165	9.10279	8.78655	8.33486	-2.43074	2.85049e-19	3.08858e-18
gene-GohiCp012	5.9743	6.16251	6.33054	8.88293	9.43201	8.48278	-2.83533	3.95088e-26	5.97286e-25
gene-GohiCp013	7.71143	7.46901	7.1181	9.31976	9.58824	9.19066	-1.92908	4.39278e-22	5.51086e-21
gene-GohiCp016	3.64272	3.31185	3.47634	5.61391	5.75953	6.09588	-2.46506	1.27591e-05	4.79311e-05
gene-GohiCp017	1.86852	2.55363	3.00231	5.4335	5.63274	5.60417	-3.23962	3.0926e-06	1.25103e-05
gene-GohiCp020	5.21871	5.7045	4.97218	7.41637	7.43193	7.19233	-2.04704	2.3536e-09	1.303e-08
gene-GohiCp021	4.15327	5.53803	4.6968	6.84769	7.02389	6.92898	-2.05838	2.28801e-06	9.39456e-06
gene-GohiCp022	4.15327	4.87847	4.46195	5.9636	6.20798	6.14408	-1.619	0.000699146	0.00203421
gene-GohiCp029	4.636	4.46651	5.20333	7.0282	7.90403	6.79951	-2.55774	1.54798e-09	8.71955e-09
gene-GohiCp030	3.01273	4.51853	4.30019	6.18902	6.68356	5.85647	-2.26447	4.20232e-05	0.000147259
gene-GohiCp033	3.01273	4.10744	3.90936	5.36797	6.42758	5.0168	-2.05701	0.00155153	0.00424715
gene-GohiCp034	2.65608	5.2301	4.41002	6.28089	7.19819	6.60657	-2.35285	5.40463e-05	0.000186496
gene-GohiCp041	2.65608	3.6283	3.25871	5.69631	5.83826	5.91321	-2.71418	5.37857e-06	2.1131e-05
gene-GohiCp042	1.4687	2.74049	2.69029	4.80037	4.90043	4.90933	-2.70534	0.00115985	0.00325475
gene-GohiCp046	7.27418	7.11064	7.28597	8.44429	8.61268	8.37076	-1.25759	5.13224e-10	3.01777e-09
gene-GohiCp047	4.99707	5.13331	5.2631	7.04926	6.98981	7.22631	-1.98712	9.06742e-09	4.75439e-08
gene-GohiCp048	0	3.53033	3.57396	5.33406	6.47763	5.73583	-3.05003	0.000149266	0.000483233
gene-GohiCp054	3.16265	3.53033	4.46195	6.0909	6.86374	5.45927	-2.50028	2.88262e-05	0.000103275
gene-GohiCp055	2.84539	2.55363	3.57396	5.69631	6.14743	4.73144	-2.72634	8.86135e-05	0.00029653
gene-GohiCp057	3.29845	1.78054	3.00231	5.74874	6.32196	5.70402	-3.32379	3.12751e-07	1.41311e-06
gene-GohiCp058	2.43811	2.74049	2.50468	5.6419	6.32196	5.38097	-3.50481	1.20809e-07	5.71165e-07
gene-GohiCp059	4.07976	4.17384	3.6654	6.20787	6.11617	5.63823	-2.09205	6.10084e-05	0.000209041
gene-GohiCp060	4.87202	4.35646	4.41002	7.3157	7.73942	7.18082	-2.92127	1.78699e-15	1.55802e-14
gene-GohiCp061	1.4687	3.1888	2.69029	6.20787	7.02389	6.046	-4.10441	5.26989e-11	3.35497e-10
gene-GohiCp062	5.55338	5.06497	5.29208	8.65468	9.42883	8.59108	-3.65972	1.64334e-36	3.58991e-35
gene-GohiCp063	3.53684	3.42522	3.25871	6.16992	7.00695	6.27973	-3.24704	2.80403e-10	1.68585e-09
gene-GohiCp064	5.03646	4.56875	4.78099	6.89498	6.76643	6.42338	-1.94126	1.66852e-06	6.95684e-06
gene-GohiCp066	6.01431	4.95599	5.04209	7.15016	6.98981	7.08529	-1.68332	1.9705e-05	7.21397e-05
gene-GohiCp067	6.61801	5.34982	6.65446	7.52557	8.30144	7.73125	-1.57995	1.96364e-05	7.191e-05
gene-GohiCp068	6.74232	6.74621	6.39874	8.33279	8.24476	8.17584	-1.62621	2.10893e-12	1.4908e-11
gene-GohiCp069	4.35367	3.31185	4.11797	6.33334	6.23733	5.91321	-2.25667	1.45986e-05	5.43889e-05
gene-GohiCp070	6.31585	5.98897	5.5775	8.54036	8.75646	7.83768	-2.45632	1.41901e-15	1.24575e-14
gene-GohiCp071	4.91492	4.83809	4.65279	6.73526	6.5728	6.78438	-1.93577	7.3148e-07	3.17291e-06
gene-GohiCp072	4.636	4.87847	4.86053	5.9636	6.3491	6.14408	-1.39269	0.00174306	0.00472267
gene-GohiCp073	4.35367	3.72003	3.90936	5.87203	6.11617	6.046	-2.06641	5.4383e-05	0.000187605
gene-GohiCp074	3.29845	3.53033	3.75138	5.26374	5.44425	5.34017	-1.90239	0.00211511	0.00564344
gene-GohiCp075	4.636	4.03784	4.65279	6.00729	6.26609	6.07116	-1.69384	0.000389872	0.0011832
gene-GohiCp076	5.73194	5.79166	4.82131	7.74792	8.25197	7.88809	-2.49413	3.68828e-14	2.95693e-13
gene-GohiCp084	4.8278	4.56875	4.6074	6.72221	6.50202	6.12018	-1.84063	2.17097e-05	7.9009e-05
gene-GohiCp085	3.01273	2.90589	3.25871	6.11106	6.91912	6.19073	-3.54695	8.19972e-11	5.13704e-10
gene-GohiCp086	5.44046	4.56875	4.86053	8.11543	8.83054	8.05497	-3.41839	9.56544e-25	1.36774e-23
gene-GohiCr001	11.4581	11.692	11.1799	13.1171	14.4008	12.9922	-2.19568	1.74486e-05	6.43195e-05
gene-GohiCr002	13.3699	13.4177	13.061	14.6425	15.6569	14.4207	-1.72143	4.61036e-05	0.000160662
gene-GohiCr007	12.6098	12.703	12.3617	13.9467	14.8368	13.7545	-1.69524	4.66559e-06	1.84763e-05
gene-GohiCr008	11.8843	12.0919	11.5452	13.4525	14.7145	13.3367	-2.12144	2.61512e-05	9.4145e-05
gene-LOC107885926	4.91492	6.36081	3.6654	6.0909	7.48183	7.40509	-1.75742	0.00303606	0.00785856
gene-LOC107885942	5.55338	5.34982	6.27355	2.53538	3.10372	4.29223	2.39138	0.000464889	0.00139359
gene-LOC107885951	10.6659	10.7889	10.8642	8.84731	9.16048	9.24969	1.68498	7.70927e-41	1.89913e-39
gene-LOC107885957	13.6483	13.6922	13.7149	14.6794	14.7653	14.7151	-1.03472	9.19372e-141	1.32203e-138
gene-LOC107885961	9.37865	9.37389	9.51856	7.78605	8.23751	7.63332	1.5284	9.53054e-17	8.96309e-16
gene-LOC107885974	8.60368	8.06225	8.4289	10.2095	10.0662	10.0744	-1.74063	1.47037e-29	2.55336e-28
gene-LOC107885978	8.90439	8.73059	8.77008	10.1412	9.97113	10.2221	-1.3155	4.68777e-25	6.78087e-24
gene-LOC107885981	7.09924	7.58335	7.158	5.89547	5.7185	6.36356	1.2874	0.000122951	0.000402876
gene-LOC107885983	8.1217	8.0883	8.00326	8.82612	9.42246	9.27697	-1.12453	3.01872e-09	1.65484e-08
gene-LOC107885987	8.16677	8.35833	8.14899	6.15057	6.74616	5.42065	2.05253	7.05021e-11	4.44337e-10
gene-LOC107885998	5.49803	5.74874	5.94902	0	0	0	7.9062	3.70192e-09	2.01398e-08
gene-LOC107885999	7.08052	6.04326	6.70921	4.19142	4.97201	2.49777	2.55924	1.24961e-05	4.69953e-05
gene-LOC107886010	8.80811	8.74158	8.80569	2.53538	3.71744	4.20402	5.31112	1.26531e-49	3.9972e-48
gene-LOC107886011	6.90011	6.63276	6.56231	0	0	0	8.88081	2.04987e-12	1.4509e-11
gene-LOC107886029	9.48923	9.13023	9.0179	8.26241	8.06819	8.30337	1.01102	2.51752e-08	1.26665e-07
gene-LOC107886038	7.45947	7.10214	7.17366	8.5879	8.78158	8.62119	-1.41811	1.97088e-12	1.3971e-11
gene-LOC107886039	7.13596	7.00518	6.90013	4.80037	3.10372	6.046	1.9395	0.000401943	0.00121713
gene-LOC107886048	6.16408	6.73526	6.78252	7.72847	7.51815	7.79302	-1.10587	9.03958e-05	0.000302228
gene-LOC107886054	7.22389	6.63276	7.03482	5.91854	6.14743	5.6715	1.07571	0.00215867	0.00574874
gene-LOC107886055	6.90011	6.8815	6.70921	4.4665	3.71744	5.53354	2.09515	1.33006e-05	4.98548e-05
gene-LOC107886057	7.13596	7.29348	6.79269	8.14017	8.76656	8.83819	-1.5299	1.41032e-09	7.97212e-09
gene-LOC107886069	4.58378	2.55363	5.66872	0	0	2.49777	4.0468	0.00285085	0.00741632
gene-LOC107886070	6.34751	6.31741	5.9671	4.40249	2.82315	5.21035	1.806	0.00197088	0.00528778
gene-LOC107886079	8.52625	8.79266	8.55978	7.12062	7.58817	7.13385	1.34762	5.63564e-10	3.29977e-09
gene-LOC107886082	7.87788	7.87537	7.9035	4.80037	5.7185	6.25799	2.20701	5.11061e-10	3.00592e-09
gene-LOC107886086	11.3851	11.4158	11.3219	13.1427	13.0671	13.056	-1.71518	2.03274e-208	6.2594e-206
gene-LOC107886092	7.77102	8.03124	7.49359	0	0	0	9.96443	3.79101e-16	3.44674e-15
gene-LOC107886095	10.2261	10.225	10.256	7.71536	8.29447	8.30867	2.11637	3.00782e-39	7.13013e-38
gene-LOC107886097	3.74136	3.42522	4.30019	0	0	0	5.95593	0.000603371	0.00177563
gene-LOC107886098	7.77102	7.55248	7.77595	9.12527	8.71533	8.82346	-1.2022	3.61939e-10	2.1567e-09
gene-LOC107886105	10.3514	10.1833	10.1332	11.5425	11.7414	11.6449	-1.41985	7.88691e-56	2.88981e-54
gene-LOC107886108	8.04652	7.89519	8.0549	3.2683	4.97201	5.06767	3.4544	2.16823e-18	2.25284e-17
gene-LOC107886111	6.48198	6.43036	5.60085	2.75633	4.14665	4.29223	2.45324	3.33733e-05	0.000118431
gene-LOC107886114	13.8818	13.8912	13.9475	15.3503	15.1857	15.396	-1.40659	3.95401e-152	6.46317e-150
gene-LOC107886117	10.586	10.5973	10.5584	9.42419	9.51823	9.31431	1.16248	1.41879e-29	2.46659e-28
gene-LOC107886120	8.61673	8.56109	8.84534	0	0	0	10.8656	1.5036e-19	1.65418e-18
gene-LOC107886122	5.9743	6.12944	6.48911	3.11697	3.87513	3.19128	2.92955	1.85772e-07	8.60676e-07
gene-LOC107886127	9.30597	9.36326	9.297	7.39185	6.70473	7.20375	2.18834	1.35835e-28	2.27461e-27
gene-LOC107886131	8.79093	8.98523	8.83553	7.44047	7.05719	6.92898	1.7144	1.98617e-16	1.83536e-15
gene-LOC107886134	11.5328	11.4995	11.519	12.7989	12.9745	12.8334	-1.35329	1.07057e-104	9.64149e-103
gene-LOC107886135	11.8718	11.8649	12.0841	13.0701	13.1857	13.1293	-1.18481	7.53183e-67	3.48418e-65
gene-LOC107886139	8.86937	8.74432	8.90518	7.55531	7.39334	6.85849	1.54734	1.65631e-12	1.18195e-11
gene-LOC107886148	0	2.08658	0	4.03134	4.01726	4.59935	-4.04092	0.00300718	0.00779109
gene-LOC107886161	10.2567	10.2551	10.2587	11.7217	11.8799	11.9385	-1.59282	1.04679e-86	6.99046e-85
gene-LOC107886165	7.80563	7.62548	7.99447	5.98561	3.33851	5.25493	2.59899	1.01948e-08	5.32174e-08
gene-LOC107886168	4.35367	2.08658	3.9823	5.82397	6.526	4.73144	-2.19884	0.00245155	0.00645607
gene-LOC107886181	13.2029	13.4651	13.4622	14.6783	14.716	14.6622	-1.30372	1.04258e-93	7.81872e-92
gene-LOC107886189	7.29869	6.7019	6.91883	8.03855	8.60707	8.35036	-1.36087	9.61408e-08	4.58698e-07
gene-LOC107886190	8.45172	8.57652	8.30641	9.64427	9.35712	9.47135	-1.05126	7.21653e-12	4.90351e-11
gene-LOC107886194	7.63009	7.91473	7.97226	6.13095	4.66153	5.16434	2.39558	1.24336e-10	7.68449e-10
gene-LOC107886205	4.78219	4.35646	4.05173	2.27436	0	0	3.84888	0.00289343	0.00751879
gene-LOC107886206	7.20673	6.25743	7.1181	5.36797	5.49373	5.6715	1.4238	0.000376877	0.00114633
gene-LOC107886212	14.2094	14.163	14.1619	13.0959	12.8536	12.9794	1.19755	5.67248e-93	4.20744e-91
gene-LOC107886220	6.9213	7.4887	7.2642	8.46793	8.11637	8.85639	-1.27542	5.82686e-07	2.55357e-06
gene-LOC107886225	14.1696	14.1352	14.1367	15.4185	15.549	15.4238	-1.31766	1.95612e-197	5.37227e-195
gene-LOC107886226	11.365	11.3603	11.2604	12.5137	12.8145	12.5486	-1.30211	5.75146e-56	2.115e-54
gene-LOC107886235	8.01236	8.00413	7.66954	8.94884	8.80136	8.96101	-1.00686	2.38519e-08	1.20206e-07
gene-LOC107886237	7.94151	8.22767	8.08004	0	0	2.76769	7.1144	1.37087e-23	1.85445e-22
gene-LOC107886243	0	1.78054	0	4.26526	4.37507	4.59935	-4.63951	0.000519577	0.00154492
gene-LOC107886252	10.9161	10.9779	10.8146	9.42419	9.04074	9.50634	1.56345	7.67465e-36	1.64936e-34
gene-LOC107886256	7.98746	8.10966	8.01199	6.82345	6.72559	6.58926	1.32826	1.76805e-08	9.03287e-08
gene-LOC107886262	9.73498	9.8055	9.95441	11.4446	11.6557	11.4076	-1.67171	1.11029e-63	4.78405e-62
gene-LOC107886266	8.63288	8.57344	8.56276	7.63407	6.72559	7.73125	1.15624	5.82785e-06	2.28094e-05
gene-LOC107886270	6.98309	6.31741	7.1181	7.78605	8.06	7.83768	-1.0578	0.000163012	0.000524448
gene-LOC107886281	3.92046	3.42522	5.14098	6.57026	6.20798	5.85647	-1.94182	0.000670995	0.00195791
gene-LOC107886289	7.52324	7.11064	7.00887	6.44876	5.22737	5.34017	1.44735	0.000342182	0.00104749
gene-LOC107886290	7.4449	7.88531	7.89879	6.26298	7.35368	6.34305	1.03441	0.00213094	0.00568269
gene-LOC107886303	10.5041	10.5149	10.4035	11.8329	11.189	11.8974	-1.20008	3.41446e-17	3.31814e-16
gene-LOC107886306	10.1992	10.1476	10.1805	7.85343	8.42137	8.61693	1.85241	3.07299e-26	4.66071e-25
gene-LOC107886316	8.83348	8.77939	8.77266	9.83517	9.63585	10.0092	-1.04293	7.17155e-14	5.61512e-13
gene-LOC107886323	4.41473	3.80629	4.51208	0	0	0	6.38916	7.07716e-05	0.000240119
gene-LOC107886331	9.577	9.6726	9.55488	7.6685	7.66577	7.84499	1.87783	5.59442e-35	1.16852e-33
gene-LOC107886332	5.18406	6.04326	4.93592	6.62738	6.93712	6.95623	-1.39682	0.000714289	0.0020757
gene-LOC107886352	6.09114	5.56302	5.07581	3.53033	3.33851	4.37535	1.8824	0.00305251	0.00789714
[truncated: 10,654 more rows]

## Sheet: Table S6
Table S6: Differentially expressed (DEGs) Cotton seedlings samples of MgSO4 treated seeds at 4hrs (M4) and 8hrs (M8).
[truncated: 4,291 more rows]

[truncated: 9 more sheets: Table S7, Table S8, Table S9, Table S10, Table S11, Table S12, Table S13, Table S14, Table S15]
